# Supplementary material for: The PECAn image and statistical analysis pipeline identifies Minute cell competition genes and features
Source: Nat Commun. 2023 May 10;14:2686. doi: 10.1038/s41467-023-38287-x (PMC10172353; doi:10.1038/s41467-023-38287-x)
Supplement: Supplementary file 4 — Supplementary Data 1 [file 41467_2023_38287_MOESM4_ESM.xlsx]

## Sheet: Logistic Regression
Supplementary Data 1: Validation of PECAn multiple regression tools.
Source	tutorialspoint
URL	https://www.tutorialspoint.com/r/r_logistic_regression.htm
Source Data						Known result		PECAn result
	am	cyl	hp	wt		Call:		Call:
Mazda RX4	1	6	110	2.62		glm(formula = am ~ cyl + hp + wt, family = binomial, data = input)		glm(formula = dependent ~ ., family = binomial(link = "logit"), data = logRegDataSub, na.action = na.omit)
Mazda RX4 Wag	1	6	110	2.875
Datsun 710	1	4	93	2.32		Deviance Residuals:		Deviance Residuals:
Hornet 4 Drive	0	6	110	3.215		Min 1Q Median 3Q Max		Min 1Q Median 3Q Max
Hornet Sportabout	0	8	175	3.44		-2.17272 -0.14907 -0.01464 0.14116 1.27641		-2.17272 -0.14907 -0.01464 0.14116 1.27641
Valiant	0	6	105	3.46
Duster 360	0	8	245	3.57		Coefficients:		Coefficients:
Merc 240D	0	4	62	3.19		Estimate Std. Error z value Pr(>|z|)		Estimate Std. Error z value Pr(>|z|)
Merc 230	0	4	95	3.15		(Intercept) 19.70288 8.11637 2.428 0.0152 *		(Intercept) 19.70288 8.11637 2.428 0.0152 *
Merc 280	0	6	123	3.44		cyl 0.48760 1.07162 0.455 0.6491		cyl 0.48760 1.07162 0.455 0.6491
Merc 280C	0	6	123	3.44		hp 0.03259 0.01886 1.728 0.0840 .		hp 0.03259 0.01886 1.728 0.0840 .
Merc 450SE	0	8	180	4.07		wt -9.14947 4.15332 -2.203 0.0276 *		wt -9.14947 4.15332 -2.203 0.0276 *
Merc 450SL	0	8	180	3.73		---		---
Merc 450SLC	0	8	180	3.78		Signif. codes: 0 ‘***’ 0.001 ‘**’ 0.01 ‘*’ 0.05 ‘.’ 0.1 ‘ ’ 1		Signif. codes: 0 ‘***’ 0.001 ‘**’ 0.01 ‘*’ 0.05 ‘.’ 0.1 ‘ ’ 1
Cadillac Fleetwood	0	8	205	5.25
Lincoln Continental	0	8	215	5.424		(Dispersion parameter for binomial family taken to be 1)		(Dispersion parameter for binomial family taken to be 1)
Chrysler Imperial	0	8	230	5.345
Fiat 128	1	4	66	2.2		Null deviance: 43.2297 on 31 degrees of freedom		Null deviance: 43.2297 on 31 degrees of freedom
Honda Civic	1	4	52	1.615		Residual deviance: 9.8415 on 28 degrees of freedom		Residual deviance: 9.8415 on 28 degrees of freedom
Toyota Corolla	1	4	65	1.835		AIC: 17.841		AIC: 17.841
Toyota Corona	0	4	97	2.465
Dodge Challenger	0	8	150	3.52		Number of Fisher Scoring iterations: 8		Number of Fisher Scoring iterations: 8
AMC Javelin	0	8	150	3.435
Camaro Z28	0	8	245	3.84
Pontiac Firebird	0	8	175	3.845
Fiat X1-9	1	4	66	1.935
Porsche 914-2	1	4	91	2.14
Lotus Europa	1	4	113	1.513
Ford Pantera L	1	8	264	3.17
Ferrari Dino	1	6	175	2.77
Maserati Bora	1	8	335	3.57
Volvo 142E	1	4	109	2.78

## Sheet: Poisson Regression
Source	UCLA Institute for Digital Research and Education Statistical Consulting
URL	https://stats.idre.ucla.edu/r/dae/poisson-regression/
Source Data						Known Result		PECAn Result
	id	num_awards	prog	math		## Call:		Call:
1	45	0	3_Vocational	41		## glm(formula = num_awards ~ prog + math, family = "poisson", data = p)		glm(formula = dependent ~ ., family = "poisson", data = logRegDataSub, na.action = na.omit)
2	108	0	1_General	41		##
3	15	0	3_Vocational	44		## Deviance Residuals:		Deviance Residuals:
4	67	0	3_Vocational	42		## Min 1Q Median 3Q Max		Min 1Q Median 3Q Max
5	153	0	3_Vocational	40		## -2.204 -0.844 -0.511 0.256 2.680		-2.2043 -0.8436 -0.5106 0.2558 2.6796
6	51	0	1_General	42		##
7	164	0	3_Vocational	46		## Coefficients:		Coefficients:
8	133	0	3_Vocational	40		## Estimate Std. Error z value Pr(>|z|)		Estimate Std. Error z value Pr(>|z|)
9	2	0	3_Vocational	33		## (Intercept) -5.2471 0.6585 -7.97 1.6e-15 ***		(Intercept) -5.24712 0.65845 -7.969 1.60e-15 ***
10	53	0	3_Vocational	46		## progAcademic 1.0839 0.3583 3.03 0.0025 **		prog2_Academic 1.08386 0.35825 3.025 0.00248 **
11	1	0	3_Vocational	40		## progVocational 0.3698 0.4411 0.84 0.4018		prog3_Vocational 0.36981 0.44107 0.838 0.40179
12	128	0	2_Academic	38		## math 0.0702 0.0106 6.62 3.6e-11 ***		math 0.07015 0.01060 6.619 3.63e-11 ***
13	16	0	3_Vocational	44		## ---		---
14	106	0	3_Vocational	37		## Signif. codes: 0 '***' 0.001 '**' 0.01 '*' 0.05 '.' 0.1 ' ' 1		Signif. codes: 0 ‘***’ 0.001 ‘**’ 0.01 ‘*’ 0.05 ‘.’ 0.1 ‘ ’ 1
15	89	0	3_Vocational	40		##
16	134	0	1_General	39		## (Dispersion parameter for poisson family taken to be 1)		(Dispersion parameter for poisson family taken to be 1)
17	19	0	1_General	43		##
18	145	0	3_Vocational	38		## Null deviance: 287.67 on 199 degrees of freedom		Null deviance: 287.67 on 199 degrees of freedom
19	11	0	2_Academic	45		## Residual deviance: 189.45 on 196 degrees of freedom		Residual deviance: 189.45 on 196 degrees of freedom
20	117	0	3_Vocational	39		## AIC: 373.5		AIC: 373.5
21	109	0	1_General	42		##
22	12	0	3_Vocational	45		## Number of Fisher Scoring iterations: 6		Number of Fisher Scoring iterations: 6
23	37	0	3_Vocational	40
24	69	0	3_Vocational	40
25	43	0	2_Academic	43
26	196	0	2_Academic	49
27	36	1	1_General	44
28	155	1	1_General	46
29	6	0	2_Academic	46
30	4	1	2_Academic	41
31	25	0	1_General	42
32	107	0	3_Vocational	47
33	5	1	2_Academic	43
34	47	0	2_Academic	49
35	140	1	3_Vocational	40
36	22	1	3_Vocational	39
37	18	0	3_Vocational	49
38	30	0	2_Academic	42
39	40	0	1_General	43
40	176	0	2_Academic	41
41	126	0	1_General	57
42	197	0	2_Academic	50
43	46	0	2_Academic	44
44	49	0	3_Vocational	39
45	8	0	2_Academic	52
46	124	1	3_Vocational	41
47	13	0	3_Vocational	39
48	111	0	1_General	39
49	142	0	3_Vocational	52
50	193	1	2_Academic	48
51	105	0	2_Academic	45
52	58	0	3_Vocational	40
53	129	0	1_General	46
54	38	3	2_Academic	50
55	182	0	2_Academic	43
56	115	0	1_General	43
57	14	1	2_Academic	54
58	175	1	1_General	42
59	44	0	3_Vocational	45
60	86	0	1_General	54
61	72	0	3_Vocational	47
62	41	1	2_Academic	45
63	191	0	2_Academic	43
64	138	1	3_Vocational	40
65	9	0	3_Vocational	52
66	151	1	3_Vocational	52
67	119	0	1_General	45
68	55	0	2_Academic	49
69	73	1	2_Academic	53
70	28	0	1_General	54
71	90	2	2_Academic	50
72	17	0	2_Academic	48
73	102	0	2_Academic	51
74	70	0	1_General	41
75	148	1	3_Vocational	51
76	54	0	1_General	46
77	42	0	3_Vocational	55
78	87	0	1_General	46
79	21	0	1_General	61
80	181	0	2_Academic	45
81	165	0	3_Vocational	54
82	78	0	2_Academic	54
83	76	1	2_Academic	51
84	29	0	1_General	49
85	91	0	3_Vocational	56
86	52	0	2_Academic	53
87	10	1	1_General	49
88	85	0	1_General	57
89	50	0	1_General	42
90	56	0	3_Vocational	46
91	64	0	3_Vocational	45
92	130	0	1_General	55
93	141	0	3_Vocational	47
94	74	0	2_Academic	50
95	83	0	3_Vocational	41
96	31	0	1_General	52
97	172	1	2_Academic	57
98	184	0	3_Vocational	53
99	75	1	3_Vocational	51
100	187	0	1_General	57
101	113	0	2_Academic	51
102	162	0	3_Vocational	40
103	110	0	3_Vocational	50
104	150	0	3_Vocational	57
105	167	0	1_General	35
106	77	0	2_Academic	49
107	35	0	1_General	50
108	158	1	1_General	55
109	112	0	2_Academic	48
110	48	0	2_Academic	52
111	147	1	2_Academic	53
112	7	1	2_Academic	59
113	65	2	2_Academic	66
114	168	0	2_Academic	57
115	190	1	2_Academic	54
116	178	0	3_Vocational	57
117	159	1	2_Academic	54
118	120	0	2_Academic	54
119	116	0	2_Academic	54
120	79	2	2_Academic	49
121	98	1	3_Vocational	51
122	122	3	2_Academic	58
123	179	1	2_Academic	60
124	198	0	2_Academic	51
125	189	0	2_Academic	63
126	199	1	2_Academic	50
127	156	1	2_Academic	53
128	166	0	2_Academic	53
129	160	0	2_Academic	55
130	152	1	2_Academic	56
131	183	0	2_Academic	49
132	94	1	2_Academic	61
133	149	0	1_General	49
134	131	0	2_Academic	57
135	24	0	2_Academic	66
136	99	0	1_General	56
137	171	3	2_Academic	60
138	104	1	2_Academic	57
139	81	0	2_Academic	59
140	97	0	2_Academic	58
141	20	0	2_Academic	57
142	163	3	2_Academic	64
143	195	0	1_General	60
144	84	0	1_General	54
145	27	1	2_Academic	61
146	118	1	1_General	58
147	71	0	1_General	56
148	63	0	1_General	60
149	185	0	2_Academic	55
150	127	3	2_Academic	57
151	177	0	2_Academic	62
152	188	0	2_Academic	56
153	60	0	2_Academic	51
154	66	2	3_Vocational	56
155	173	0	1_General	61
156	186	1	2_Academic	63
157	96	5	2_Academic	61
158	101	0	2_Academic	67
159	3	0	2_Academic	48
160	170	1	2_Academic	61
161	92	0	1_General	57
162	62	0	1_General	48
163	135	2	2_Academic	65
164	26	4	2_Academic	62
165	139	1	2_Academic	61
166	121	0	3_Vocational	53
167	144	1	1_General	58
168	146	1	2_Academic	64
169	137	3	2_Academic	65
170	123	1	1_General	56
171	169	1	1_General	63
172	34	3	2_Academic	57
173	33	2	2_Academic	72
174	32	0	3_Vocational	66
175	114	0	2_Academic	62
176	125	1	2_Academic	58
177	59	1	2_Academic	63
178	23	3	2_Academic	64
179	161	2	2_Academic	72
180	103	0	2_Academic	64
181	194	6	2_Academic	69
182	136	4	2_Academic	70
183	154	1	2_Academic	66
184	157	0	1_General	58
185	93	2	2_Academic	62
186	39	2	2_Academic	67
187	88	1	2_Academic	64
188	192	2	2_Academic	63
189	80	1	2_Academic	68
190	200	1	2_Academic	75
191	180	0	2_Academic	69
192	82	1	2_Academic	65
193	174	2	2_Academic	71
194	95	5	2_Academic	71
195	61	1	2_Academic	60
196	100	2	2_Academic	71
197	143	2	3_Vocational	75
198	68	1	2_Academic	71
199	57	0	2_Academic	72
200	132	3	2_Academic	73

## Sheet: Linear Regression
Source	tutorialspoint
URL	https://www.tutorialspoint.com/r/r_linear_regression.htm
Source Data				Known Result		PECAn Result
	x	y		Call:		Call:
1	151	63		lm(formula = y ~ x)		lm(formula = dependent ~ ., data = logRegDataSub, na.action = na.omit)
2	174	81
3	138	56		Residuals:		Residuals:
4	186	91		Min 1Q Median 3Q Max		Min 1Q Median 3Q Max
5	128	47		-6.3002 -1.6629 0.0412 1.8944 3.9775		-6.3002 -1.6629 0.0412 1.8944 3.9775
6	136	57
7	179	76		Coefficients:		Coefficients:
8	163	72		Estimate Std. Error t value Pr(>|t|)		Estimate Std. Error t value Pr(>|t|)
9	152	62		(Intercept) -38.45509 8.04901 -4.778 0.00139 **		(Intercept) -38.45509 8.04901 -4.778 0.00139 **
10	131	48		x 0.67461 0.05191 12.997 1.16e-06 ***		logRegDataSub 0.67461 0.05191 12.997 1.16e-06 ***
				---		---
				Signif. codes: 0 ‘***’ 0.001 ‘**’ 0.01 ‘*’ 0.05 ‘.’ 0.1 ‘ ’ 1		Signif. codes: 0 ‘***’ 0.001 ‘**’ 0.01 ‘*’ 0.05 ‘.’ 0.1 ‘ ’ 1
				Residual standard error: 3.253 on 8 degrees of freedom		Residual standard error: 3.253 on 8 degrees of freedom
				Multiple R-squared: 0.9548, Adjusted R-squared: 0.9491		Multiple R-squared: 0.9548, Adjusted R-squared: 0.9491
				F-statistic: 168.9 on 1 and 8 DF, p-value: 1.164e-06		F-statistic: 168.9 on 1 and 8 DF, p-value: 1.164e-06
