# Supplementary material for: The PECAn image and statistical analysis pipeline identifies Minute cell competition genes and features
Source: Nat Commun. 2023 May 10;14:2686. doi: 10.1038/s41467-023-38287-x (PMC10172353; doi:10.1038/s41467-023-38287-x)
Supplement: Supplementary file 5 — Supplementary Data 2 [file 41467_2023_38287_MOESM5_ESM.xlsx]

## Sheet: Table 1
Supplementary Data 2: Logistic regression analysis of individual RpS3+/- cells from mosaic wing discs
Dependent variable: is the cell undergoing apoptosis, as measured by cleaved-DCP1?
Predictor	Estimate	Standard error	z-value	p-value	Adjusted p-value	Odds ratio	Confidence Interval
(Intercept)	-3.415	0.131	-26.018	3.06e-149	3.68e-148
Pouch Volume (µM3)	2.2e-06	3.67e-05	6.144	8.03e-10	1.38e-09	1	(	1	-	1	)
Total Number of Losers Cells	0	2.08e-05	-7.349	2e-13	4e-13	1	(	1	-	1	)
Number of DCP1+ winner cells	0.008	0.00336	2.35	0.019	0.023	1.008	(	1.006	-	1.015	)
Experiment 09/08/2020	-1.706	0.195	-8.743	2.28e-18	5.47e-18	0.182	(	0.159	-	0.266	)
Experiment 9/10/2019	0.311	0.0082	3.788	0.000152	0.000203	1.365	(	1.291	-	1.603	)
Experiment 12/5/19b	-0.14	0.095	-1.48	0.139	0.151	0.869	(	0.815	-	1.047	)
Experiment 14/02/2019	0.013	0.107	0.117	0.907	0.907	1.013	(	0.942	-	1.248	)
Experiment 24/08/2019	-0.655	0.11	-5.931	3.02e-09	4.53e-09	0.52	(	0.482	-	0.645	)
Z-level (µM, apical to basal)	0.081	0.004	18.191	6.04e-72	2.41e-73	1.084	(	1.081	-	1.093	)
Distance from pouch center (µM)	-0.01	0.001	-10.099	5.59e-24	1.68e-23	0.99	(	0.989	-	0.992	)
Distance from patch perimeter (µM)	-0.161	0.008	-19.426	4.63e-84	2.78e-83	0.851	(	0.846	-	0.865	)
Nagelkerke's Pseudo R2	0.257
