# Supplementary material for: The PECAn image and statistical analysis pipeline identifies Minute cell competition genes and features
Source: Nat Commun. 2023 May 10;14:2686. doi: 10.1038/s41467-023-38287-x (PMC10172353; doi:10.1038/s41467-023-38287-x)
Supplement: Supplementary file 6 — Supplementary Data 3 [file 41467_2023_38287_MOESM6_ESM.xlsx]

## Sheet: Sheet1
Supplementary Data 3: Logistic regression analysis of counts of apoptotic and non-apoptotic RpS3+/- cells in the loser patch border region
Dependent variable: Number of apoptotic vs. non-apoptotic loser cells within the loser clone border
Predictor	Estimate	Standard Error	z-value	p-value	Adjusted p-value	Odds Ratio	Confidence interval
(Intercept)	-2.40171	0.254462	-9.43841	3.78487e-21	2.77557e-20
Pouch Volume (µM3)	1.408e-06	1.97057e-07	7.1451	8.99277e-13	4.94602e-12	1	(	1	-	1	)
Percent loser coverage of pouch	-0.0102178	0.00171952	-5.94223	2.81177e-09	1.03098e-08	0.989834	(	0.988687	-	0.993176	)
Border coverage of loser patches	-0.0071466	0.00176579	-4.04726	5.18208e-05	0.000114006	0.992879	(	0.991697	-	0.996321	)
Density of cells in loser patches	-47.013	3.66964	-12.8113	1.41692e-37	3.11723e-36	3.82403e-21	(	3.21798e-22	-	5.08307e-18	)
Number of DCP1+ winner cells	0.0159482	0.00159878	9.97527	1.95578e-23	2.15135e-22	1.01608	(	1.01498	-	1.01926	)
Experiment 12/5/19 b	-0.0712429	0.0883347	-0.80651	0.419949	0.513271	0.931236	(	0.877372	-	1.10726	)
Experiment 13/7/20 a	-0.326487	0.095462	-3.42007	0.000626052	0.00111943	0.721454	(	0.676465	-	0.869893	)
Experiment 13/7/20 b	-0.249823	0.0909523	-2.74674	0.00601905	0.0094585	0.778939	(	0.73259	-	0.930941	)
Experiment 13/7/20 c	-0.147867	0.098067	-1.50781	0.131603	0.193017	0.862546	(	0.807339	-	1.04534	)
Experiment 14/2/19	-0.0607235	0.0995015	-0.610277	0.541678	0.627206	0.941083	(	0.879998	-	1.14373	)
Experiment 17/4/19	0.0376717	0.0912151	0.412999	0.679608	0.679868	1.03839	(	0.97643	-	1.24166	)
Experiment 17/5/19	0.0454465	0.0898986	0.505531	0.613186	0.674505	1.0465	(	0.984926	-	1.24813	)
Experiment 23/8/19	-0.35259	0.0941568	-3.74471	0.000180604	0.000361209	0.702866	(	0.659616	-	0.845315	)
Experiment 24/8/19	-0.416959	0.0946931	-4.40327	1.06632e-05	2.60657e-05	0.659048	(	0.618271	-	0.793451	)
Experiment 3/6/19	-0.0348664	0.0844953	-0.412643	0.679868	0.679868	0.965734	(	0.912235	-	1.13967	)
Experiment 3/9/19	-0.474808	0.0990683	-4.79274	1.64522e-06	4.52437e-06	0.622004	(	0.5818	-	0.755302	)
Experiment 6/7/20 a	-0.285186	0.0837534	-3.40507	0.000661481	0.00111943	0.751875	(	0.710578	-	0.886005	)
Experiment 6/7/20 b	-0.0914952	0.0850995	-1.07515	0.282306	0.371994	0.912566	(	0.861661	-	1.0782	)
Experiment 6/7/20 c	0.0989216	0.0929948	1.06373	0.28745	0.371994	1.10398	(	1.03686	-	1.3247	)
Experiment 9/10/19	0.40581	0.0793206	5.11608	3.11956e-07	9.80432e-07	1.50052	(	1.42235	-	1.75291	)
Experiment 9/8/20	-1.27984	0.187532	-6.82464	8.81486e-12	3.87854e-11	0.278083	(	0.245042	-	0.401607	)
Nagelkerke Pseudo R2	0.998862
