# Supplementary material for: The PECAn image and statistical analysis pipeline identifies Minute cell competition genes and features
Source: Nat Commun. 2023 May 10;14:2686. doi: 10.1038/s41467-023-38287-x (PMC10172353; doi:10.1038/s41467-023-38287-x)
Supplement: Supplementary file 7 — Supplementary Data 4 [file 41467_2023_38287_MOESM7_ESM.xlsx]

## Sheet: Nrf2OE diff express genes
Supplementary Data 4: List of genes differentially expressed by RNAseq between Nrf2-overexpressing cells and WT
id	baseMean	baseMeanA	baseMeanB	foldChange	log2FoldChange	pval	padj	symbol	sin	Fullname
FBgn0052673	88.7746	0	177.549	Inf	Inf	2.26784e-20	1.33569e-18	Rab9E	Tr0	Rab at 9E
FBgn0052671	66.9375	0	133.875	Inf	Inf	1.02786e-32	2.33015e-30	Rab9Fa	Tr0	Rab at 9Fa
FBgn0067052	66.1068	0	132.214	Inf	Inf	3.39418e-27	4.20423e-25	Rab9D	Tr0	Rab at 9D
FBgn0030221	52.3726	0	104.745	Inf	Inf	4.23905e-43	1.5434e-40	Rab9Db	Tr0	Rab at 9Db
FBgn0035861	46.259	0	92.5181	Inf	Inf	5.64785e-12	1.05535e-10	CG7213	Tr0
FBgn0036652	29.6582	0	59.3163	Inf	Inf	9.26261e-28	1.25045e-25	CG13032	Tr0
FBgn0250833	14.5132	0	29.0263	Inf	Inf	1.67351e-06	1.13729e-05	CG34461	Tr0
FBgn0030918	10.5812	0	21.1623	Inf	Inf	0.000279081	0.00116794	CG15056	Tr0
FBgn0042118	7.68682	0	15.3736	Inf	Inf	5.67429e-08	5.16489e-07	Cpr65Ax2	Tr0	Cuticular protein 65Ax2
FBgn0030200	5.5663	0	11.1326	Inf	Inf	6.05701e-06	3.6755e-05	RabX2	Tr0	RabX2
FBgn0028496	5.24394	0	10.4879	Inf	Inf	1.24375e-05	7.14325e-05	CG30116	Tr0
FBgn0036809	4.72427	0	9.44855	Inf	Inf	0.000387524	0.00157407	CG12477	Tr0
FBgn0086900	4.56596	0	9.13192	Inf	Inf	9.29408e-05	0.000437058	Cpr65Ax1	Tr0	Cuticular protein 65Ax1
FBgn0029768	4.2594	0	8.51879	Inf	Inf	0.000110082	0.00050878	SPR	Tr0	Sex peptide receptor
FBgn0032506	4.11309	0	8.22617	Inf	Inf	0.00015607	0.000695024	CG9395	Tr0
FBgn0026397	3.1146	0	6.22919	Inf	Inf	0.00141489	0.00505197	Or22b	Tr0	Odorant receptor 22b
FBgn0032613	2.2896	0	4.5792	Inf	Inf	0.00889439	0.0255233	CG13283	Tr0
FBgn0085300	2.2896	0	4.5792	Inf	Inf	0.00889439	0.0255233	Cpr65Ay	Tr0	Cuticular protein 65Ay
FBgn0036415	2.13252	0	4.26504	Inf	Inf	0.0127691	0.0350713	CG7768	Tr0
FBgn0039788	2013.51	2.3684	4024.65	1699.31	10.7307	6.97588e-214	4.19076e-210	Rpt6R	Tr0	Regulatory particle triple-A ATPase 6-related
FBgn0035638	617.454	5.42811	1229.48	226.502	7.82338	1.49119e-171	5.9722e-168	Tektin-C	Tr0	Tektin C
FBgn0263219	909.743	8.40121	1811.09	215.574	7.75204	8.21757e-68	6.58227e-65	Dscam4	Tr0	Down syndrome cell adhesion molecule 4
FBgn0035608	141.731	1.37117	282.092	205.73	7.68461	7.19115e-12	1.31911e-10	blanks	Tr0	blanks
FBgn0020640	27.9486	0.343111	55.5541	161.913	7.33908	2.25786e-20	1.33569e-18	Lcp65Ae	Tr0	Lcp65Ae
FBgn0034435	21.6769	0.328329	43.0255	131.044	7.03391	1.58283e-06	1.07871e-05	CG9975	Tr0
FBgn0020638	118.035	2.05613	234.014	113.813	6.83052	4.10209e-09	4.66287e-08	Lcp65Ag1	Tr0	Lcp65Ag1
FBgn0039237	18.8573	0.343111	37.3715	108.92	6.76712	0.0016915	0.00590935	CG13640	Tr0
FBgn0020637	272.461	6.4929	538.43	82.9259	6.37375	5.7916e-09	6.37235e-08	Lcp65Ag2	Tr0	Lcp65Ag2
FBgn0086611	88.194	2.38065	174.007	73.0925	6.19165	1.59665e-07	1.32943e-06	Lcp65Ag3	Tr0	Larval cuticle protein
FBgn0262975	67140.2	1892.6	132388	69.9503	6.12826	1.33678e-17	6.08386e-16	cnc	Tr0	cap-n-collar
FBgn0020641	125.257	4.03961	246.474	61.0142	5.93107	0.0107385	0.0300824	Lcp65Ad	Tr0	Lcp65Ad
FBgn0264478	19.4422	0.684952	38.1994	55.7694	5.8014	5.48163e-05	0.000271931	CG43886	Tr0
FBgn0033501	38.3926	1.36864	75.4166	55.1035	5.78407	1.46791e-29	2.55607e-27	CG12911	Tr0
FBgn0265089	17.1438	0.67144	33.6161	50.0658	5.64575	2.84069e-07	2.25883e-06	eIF4E-3	Tr0	eukaryotic translation initiation factor 4E-3
FBgn0035791	7.23724	0.328329	14.1462	43.0853	5.42912	0.000108265	0.000501658	CG8539	Tr0
FBgn0039787	19.9994	0.998499	39.0003	39.0589	5.28758	3.08694e-11	5.12995e-10	CG9702	Tr0
FBgn0030880	19.3753	0.998499	37.7521	37.8089	5.24065	8.42107e-12	1.52149e-10	CG6788	Tr0
FBgn0033158	1095.2	57.8848	2132.52	36.8408	5.20323	1.10138e-08	1.15271e-07	CG12164	Tr0
FBgn0036359	5.86403	0.341842	11.3862	33.3085	5.05782	0.0103187	0.0290078	CG14105	Tr0
FBgn0250862	135.644	8.13327	263.155	32.3554	5.01594	3.49074e-13	8.06563e-12	CG42237	Tr0
FBgn0035477	32.8558	2.02656	63.685	31.4251	4.97385	2.65314e-13	6.28103e-12	CG14982	Tr0
FBgn0010387	5.05989	0.328329	9.79146	29.8221	4.89831	0.00146898	0.0052166	Dbi	Tr0	Diazepam-binding inhibitor
FBgn0036880	134.763	9.22046	260.306	28.2313	4.81922	7.46784e-34	1.83115e-31	Cpr76Bc	Tr0	Cuticular protein 76Bc
FBgn0010423	14.5244	1.02552	28.0232	27.3257	4.77219	0.0113396	0.0315748	TpnC47D	Tr0	Troponin C at 47D
FBgn0029761	42.7891	3.05463	82.5237	27.016	4.75574	2.87126e-28	4.48028e-26	SK	Tr0	small conductance calcium-activated potassium channel
FBgn0038063	4.56966	0.341842	8.79747	25.7355	4.68569	0.00179259	0.00620512	Octbeta2R	Tr0	Octopamine beta2 receptor
FBgn0036969	12.2526	0.984987	23.5202	23.8787	4.57765	3.75876e-09	4.31342e-08	Spn77Bb	Tr0	Serpin 77Bb
FBgn0039415	839.051	68.6164	1609.49	23.4563	4.5519	5.09763e-15	1.62894e-13	CG6142	Tr0
FBgn0031801	4.07461	0.341842	7.80737	22.8392	4.51344	0.0190613	0.0497764	CG9498	Tr0
FBgn0037916	3.95035	0.341842	7.55887	22.1122	4.46677	0.00162037	0.00568787	CG5342	Tr0
FBgn0050269	113.519	9.8501	217.188	22.0493	4.46266	9.54653e-22	6.78707e-20	CG30269	Tr0
FBgn0020639	10.6354	1.02806	20.2428	19.6903	4.29941	1.2675e-06	8.83864e-06	Lcp65Af	Tr0	Lcp65Af
FBgn0050273	123.61	12.5063	234.714	18.7677	4.23018	4.47672e-22	3.47018e-20	CG30273	Tr0
FBgn0040849	2.95014	0.328329	5.57195	16.9706	4.08497	0.0116801	0.0324327	Ir41a	Tr0	Ionotropic receptor 41a
FBgn0033708	2.94255	0.328329	5.55677	16.9244	4.08103	0.0117389	0.0325886	CG8850	Tr0
FBgn0037411	14.8473	1.68599	28.0085	16.6125	4.0542	0.000520697	0.00205525	Osi3	Tr0	Osiris 3
FBgn0050287	71.3459	8.132	134.56	16.5469	4.04849	5.09608e-37	1.45784e-34	CG30287	Tr0
FBgn0040342	26.6663	3.06687	50.2656	16.3899	4.03473	0.00101744	0.00377767	CG3706	Tr0
FBgn0031737	530.573	61.2909	999.856	16.3133	4.02797	4.94503e-10	6.70593e-09	obst-E	Tr0	obstructor-E
FBgn0052055	61.1768	7.09551	115.258	16.2438	4.02182	2.55556e-09	3.0311e-08	CG32055	Tr0
FBgn0031646	50.7997	6.07715	95.5223	15.7183	3.97437	7.4706e-05	0.000358893	CG2837	Tr0
FBgn0052237	5.55635	0.67017	10.4425	15.5819	3.9618	0.000303661	0.00125853	CG32237	Tr0
FBgn0013323	30.5766	3.72606	57.427	15.4123	3.94601	3.38662e-05	0.000176072	Ptth	Tr0	Prothoracicotropic hormone
FBgn0261990	13.7465	1.69823	25.7948	15.1892	3.92498	5.44953e-08	4.97539e-07	CG42808	Tr0
FBgn0054002	86.5168	11.1115	161.922	14.5726	3.86518	8.00578e-41	2.8291e-38	CG34002	Tr0
FBgn0000473	12.9616	1.67121	24.2519	14.5116	3.85914	2.61742e-08	2.57352e-07	Cyp6a2	Tr0	Cytochrome P450-6a2
FBgn0033020	4.75915	0.67017	8.84812	13.2028	3.72277	0.00141635	0.00505568	CG10396	Tr0
FBgn0051973	552.004	78.3767	1025.63	13.0859	3.70994	0.00178154	0.00617221	Cda5	Tr0	Chitin deacetylase-like 5
FBgn0085419	4.59132	0.67144	8.5112	12.6761	3.66403	0.00193035	0.00663608	Rgk2	Tr0	Rad, Gem/Kir family member 2
FBgn0051547	314.871	46.1487	583.593	12.6459	3.6606	7.22367e-19	3.86274e-17	CG31547	Tr0
FBgn0037645	122.001	18.2745	225.728	12.3521	3.62668	7.49393e-05	0.00035987	CG11966	Tr0
FBgn0030483	4.43025	0.686221	8.17429	11.912	3.57435	0.00261638	0.0086481	CG12725	Tr0
FBgn0039648	14.7083	2.3684	27.0483	11.4205	3.51355	0.0066582	0.0197722	CG14515	Tr0
FBgn0052071	3.95537	0.683683	7.22707	10.5708	3.40201	0.00642409	0.0191337	CG32071	Tr0
FBgn0033980	19.5483	3.399	35.6976	10.5024	3.39264	2.24587e-10	3.26684e-09	Cyp6a20	Tr0	Cyp6a20
FBgn0039226	652.754	116.959	1188.55	10.1621	3.34513	1.67634e-07	1.38713e-06	Ude	Tr0	Uracil-DNA degrading factor
FBgn0052669	3.61262	0.656658	6.56858	10.0031	3.32237	0.0117592	0.0326373	CG32669	Tr0
FBgn0038173	12.9484	2.38192	23.5149	9.87227	3.30338	0.000898145	0.00337331	Adgf-C	Tr0	Adenosine deaminase-related growth factor C
FBgn0031703	5.57072	1.02806	10.1134	9.83732	3.29827	0.00265348	0.00876349	CG12512	Tr0
FBgn0086758	1825.05	341.89	3308.2	9.67624	3.27445	4.27476e-61	2.56806e-58	chinmo	Tr0	Chronologically inappropriate morphogenesis
FBgn0025393	12.4489	2.35362	22.5442	9.57853	3.2598	0.00306068	0.00999025	CG14795	Tr0
FBgn0266489	1152.99	225.81	2080.17	9.21204	3.20352	5.01134e-22	3.78687e-20	CG45088	Tr0
FBgn0011695	373.726	73.5464	673.907	9.16301	3.19582	1.11589e-06	7.88672e-06	PebIII	Tr0	Ejaculatory bulb protein III
FBgn0000355	15.2081	3.04111	27.3751	9.00168	3.17019	0.00235453	0.00788451	Cp15	Tr0	Chorion protein 15
FBgn0259233	28.2212	5.76868	50.6737	8.78428	3.13492	6.88704e-13	1.51276e-11	CG42331	Tr0
FBgn0037742	592.789	124.337	1061.24	8.53517	3.09342	8.71561e-91	1.49597e-87	Rpt3R	Tr0	Regulatory particle triple-A ATPase 3-related
FBgn0034094	321.556	68.1529	574.958	8.4363	3.07661	1.9548e-09	2.37002e-08	Tsf3	Tr0	Transferrin 3
FBgn0027581	3603.27	766.397	6440.14	8.40314	3.07093	1.9381e-21	1.31561e-19	CG6191	Tr0
FBgn0010258	110.459	23.4999	197.418	8.4008	3.07053	3.6471e-15	1.18753e-13	Rbp4	Tr0	RNA-binding protein 4
FBgn0046294	4.6142	0.999768	8.22864	8.23055	3.04099	0.00612283	0.0183823	CG12699	Tr0
FBgn0020248	7.87221	1.71175	14.0327	8.19788	3.03525	0.000198544	0.000863377	stet	Tr0	stem cell tumor
FBgn0038958	4.60815	1.02806	8.18823	7.96471	2.99362	0.00614144	0.0184289	CG13857	Tr0
FBgn0083951	4.59869	1.02679	8.17058	7.95737	2.99229	0.00617067	0.0184935	CG34115	Tr0
FBgn0038526	6.06137	1.37117	10.7516	7.84114	2.97106	0.00384366	0.0122109	CG14327	Tr0
FBgn0259111	8.83782	2.01432	15.6613	7.775	2.95884	0.000198295	0.000862607	Ndae1	Tr0	Na[+]-driven anion exchanger 1
FBgn0010053	1139.25	260.935	2017.57	7.73209	2.95086	2.44679e-76	2.67256e-73	Jheh1	Tr0	Juvenile hormone epoxide hydrolase 1
FBgn0037915	5.75734	1.32683	10.1879	7.67835	2.9408	0.00577651	0.0174691	CG6790	Tr0
FBgn0040813	7.35583	1.69696	13.0147	7.6694	2.93911	0.0173369	0.0457407	Nplp2	Tr0	Neuropeptide-like precursor 2
FBgn0030588	135.415	31.8089	239.022	7.51431	2.90964	4.428e-39	1.4379e-36	CG9521	Tr0
FBgn0052819	7.04272	1.66994	12.4155	7.43471	2.89428	0.000777843	0.00296221	CG32819	Tr0
FBgn0002440	12.8753	3.07784	22.6727	7.36643	2.88097	7.30551e-05	0.000351991	l(3)mbn	Tr0	lethal (3) malignant blood neoplasm
FBgn0032285	69.5958	16.7427	122.449	7.31357	2.87058	1.2916e-23	1.1581e-21	CG17108	Tr0
FBgn0029766	2128.43	520.082	3736.77	7.18497	2.84498	2.23771e-06	1.48953e-05	CG15784	Tr0
FBgn0026756	4.1132	1.01328	7.21312	7.11858	2.83159	0.014176	0.0383613	Ugt37a1	Tr0	UDP-glycosyltransferase 37a1
FBgn0037320	14.5773	3.65342	25.5011	6.98007	2.80324	0.00172717	0.00600984	CG14668	Tr0
FBgn0001078	1459.33	367.615	2551.04	6.93944	2.79482	3.47791e-15	1.13552e-13	ftz-f1	Tr0	ftz transcription factor 1
FBgn0263994	6.73141	1.69696	11.7658	6.93347	2.79358	0.00131722	0.00474413	CG43737	Tr0
FBgn0030432	166.036	42.2269	289.844	6.86397	2.77904	0.00571001	0.0172898	CG4404	Tr0
FBgn0052820	9.17464	2.35616	15.9931	6.78779	2.76294	0.000220081	0.000946391	CG32820	Tr0
FBgn0033696	84.4369	21.9651	146.909	6.68827	2.74163	1.00024e-25	1.09253e-23	Cyp6g2	Tr0	Cyp6g2
FBgn0039118	438.87	114.221	763.519	6.68455	2.74083	5.40179e-20	3.10865e-18	CG10208	Tr0
FBgn0033252	148.425	38.6523	258.199	6.68004	2.73986	4.98725e-09	5.56895e-08	CG12769	Tr0
FBgn0035571	10.1784	2.68576	17.671	6.57952	2.71798	0.000258155	0.00109024	CG12493	Tr0
FBgn0033697	44.3255	11.7179	76.9332	6.56546	2.7149	7.40275e-10	9.66468e-09	Cyp6t3	Tr0	Cyp6t3
FBgn0031634	5.08267	1.35639	8.80895	6.4944	2.6992	0.00729373	0.0213951	Ir25a	Tr0	Ionotropic receptor 25a
FBgn0033598	18.6901	5.08119	32.299	6.35659	2.66825	9.64725e-05	0.000452074	Cpr47Eb	Tr0	Cuticular protein 47Eb
FBgn0033031	11.1596	3.03857	19.2806	6.34528	2.66568	5.30929e-05	0.000264694	CG8245	Tr0
FBgn0034394	16.0777	4.38272	27.7727	6.33687	2.66377	1.20417e-06	8.44495e-06	CG15096	Tr0
FBgn0051871	13.4333	3.66821	23.1983	6.32415	2.66087	0.00270734	0.00892664	CG31871	Tr0
FBgn0035476	4.93382	1.35766	8.50997	6.26811	2.64803	0.00943773	0.0268516	CG12766	Tr0
FBgn0039225	50.3553	13.9438	86.7668	6.22263	2.63752	0.000104572	0.000485484	Ets96B	Tr0	Ets96B
FBgn0040601	30.328	8.41853	52.2374	6.20505	2.63344	0.00982622	0.0278251	CG13643	Tr0
FBgn0039821	35.2731	9.80702	60.7392	6.19344	2.63074	2.01149e-06	1.34762e-05	CG15556	Tr0
FBgn0261560	797.04	222.63	1371.45	6.16023	2.62298	1.03515e-05	6.02289e-05	Thor	Tr0	Thor
FBgn0032507	14.4798	4.0641	24.8954	6.12569	2.61487	5.51845e-06	3.37254e-05	CG9377	Tr0
FBgn0030195	9.5347	2.70054	16.3689	6.06133	2.59963	0.000262261	0.00110564	CG2898	Tr0
FBgn0040093	20.2377	5.73658	34.7388	6.05566	2.59829	1.01125e-07	8.76633e-07	lectin-46Ca	Tr0	lectin-46Ca
FBgn0032946	9.50384	2.69546	16.3122	6.05173	2.59735	0.000299269	0.00124247	nrv3	Tr0	nervana 3
FBgn0033110	13.0244	3.69904	22.3497	6.04204	2.59504	6.39693e-05	0.000313072	CG9447	Tr0
FBgn0039048	51.4406	14.6139	88.2673	6.03995	2.59454	5.40603e-11	8.68362e-10	CG17111	Tr0
FBgn0028940	10.5221	3.06687	17.9774	5.86181	2.55135	0.000142085	0.000639142	Cyp28a5	Tr0	Cyp28a5
FBgn0035439	144.723	42.4556	246.991	5.81763	2.54043	7.3064e-08	6.51718e-07	CG14961	Tr0
FBgn0037759	21.8496	6.42407	37.2751	5.80242	2.53665	3.72137e-05	0.000191816	CG8526	Tr0
FBgn0035359	58.5284	17.2161	99.8406	5.79927	2.53587	1.8926e-08	1.89654e-07	CG1143	Tr0
FBgn0036834	11.3497	3.35212	19.3473	5.77166	2.52899	9.84911e-05	0.000460814	CG6836	Tr0
FBgn0264542	13.6381	4.03834	23.2378	5.7543	2.52464	1.85125e-05	0.000102549	CG43921	Tr0
FBgn0039758	95.8958	28.7298	163.062	5.67571	2.5048	2.13666e-08	2.12517e-07	CG9737	Tr0
FBgn0038339	56.3436	16.9122	95.775	5.66306	2.50158	4.58601e-12	8.691e-11	CG6118	Tr0
FBgn0033502	12.3441	3.7666	20.9216	5.5545	2.47366	5.3695e-05	0.000267473	CG12910	Tr0
FBgn0030237	7.73563	2.36587	13.1054	5.53937	2.46972	0.00169206	0.00590935	CG15209	Tr0
FBgn0036606	227.904	70.8195	384.988	5.43619	2.4426	2.39719e-05	0.00012841	CG13060	Tr0
FBgn0039131	3007.82	948.14	5067.49	5.34467	2.4181	1.30946e-18	6.79879e-17	CG12268	Tr0
FBgn0262946	46.0864	14.7738	77.3991	5.23896	2.38928	9.77456e-12	1.75024e-10	CG43265	Tr0
FBgn0028527	2942.73	946.811	4938.65	5.21609	2.38297	2.12048e-11	3.60872e-10	CG18507	Tr0
FBgn0031089	111.594	35.9308	187.258	5.21162	2.38173	2.19272e-11	3.72638e-10	CG9572	Tr0
FBgn0025643	110.974	35.9072	186.04	5.18114	2.37327	2.1165e-10	3.08988e-09	CG3588	Tr0
FBgn0036605	801.182	262.372	1339.99	5.10722	2.35254	4.99291e-08	4.62172e-07	CG13041	Tr0
FBgn0034897	280.197	92.2508	468.143	5.07468	2.34332	3.49498e-07	2.73481e-06	Sesn	Tr0	Sestrin
FBgn0032225	94.7198	31.3403	158.099	5.04459	2.33474	4.7163e-16	1.74896e-14	CG5022	Tr0
FBgn0035360	31.7413	10.5042	52.9784	5.04354	2.33444	1.24749e-09	1.57608e-08	CG1246	Tr0
FBgn0053329	24.1874	8.1603	40.2145	4.92807	2.30102	1.19576e-07	1.01822e-06	Sp212	Tr0	Serine-peptidase 212
FBgn0040028	6.88881	2.35362	11.424	4.85379	2.27911	0.00570866	0.0172898	CG17450	Tr0
FBgn0035941	61.5719	21.1645	101.979	4.81842	2.26856	0.00115906	0.00424058	CG13313	Tr0
FBgn0034860	843.278	290.243	1396.31	4.81084	2.26629	5.25406e-08	4.81479e-07	CG9812	Tr0
FBgn0031906	9.88379	3.41125	16.3563	4.79483	2.26148	0.000822095	0.00311789	CG5160	Tr0
FBgn0039347	23.2329	8.0522	38.4136	4.77058	2.25416	4.60316e-05	0.000233264	CG5071	Tr0
FBgn0263118	64.5207	22.3745	106.667	4.76734	2.25318	0.000306153	0.00126711	tx	Tr0	taxi
FBgn0010051	4296.29	1492.03	7100.54	4.75897	2.25065	1.05528e-11	1.88118e-10	Itp-r83A	Tr0	Inositol 1,4,5,-tris-phosphate receptor
FBgn0031469	37.6392	13.168	62.1104	4.71676	2.2378	3.59924e-09	4.1462e-08	CG18558	Tr0
FBgn0035977	7.73628	2.71025	12.7623	4.70891	2.23539	0.00372336	0.011879	PGRP-LF	Tr0	Peptidoglycan recognition protein LF
FBgn0033524	75.3003	26.3846	124.216	4.7079	2.23508	1.47773e-08	1.51622e-07	Cyp49a1	Tr0	Cyp49a1
FBgn0260753	5.76718	2.02529	9.50907	4.69516	2.23117	0.0139317	0.0377825	Pdfr	Tr0	Pigment-dispersing factor receptor
FBgn0038099	10.541	3.71382	17.3682	4.67663	2.22547	0.00069401	0.00267862	CG7091	Tr0
FBgn0025625	99.4581	35.4636	163.453	4.60903	2.20446	3.67686e-14	1.01325e-12	Sik2	Tr0	Salt-inducible kinase 2
FBgn0015577	29.3154	10.5422	48.0886	4.56153	2.18952	2.64893e-08	2.596e-07	alpha-Est9	Tr0	alpha-Esterase-9
FBgn0039742	16.9953	6.15233	27.8382	4.52483	2.17786	1.9532e-05	0.000107749	CG15528	Tr0
FBgn0032614	225.167	81.8461	368.488	4.50221	2.17063	1.17258e-33	2.8177e-31	CG13284	Tr0
FBgn0027654	90.8193	33.0977	148.541	4.48795	2.16606	1.94334e-05	0.000107254	jdp	Tr0	jdp
FBgn0000075	689.949	252.372	1127.53	4.46772	2.15954	3.278e-11	5.43245e-10	amd	Tr0	alpha methyl dopa-resistant
FBgn0034154	5.60789	2.05739	9.15839	4.45145	2.15428	0.0176056	0.0463682	CG5267	Tr0
FBgn0263780	49.4743	18.1812	80.7674	4.44236	2.15133	5.0067e-12	9.44356e-11	CG17684	Tr0
FBgn0035968	66.1797	24.4648	107.895	4.41019	2.14084	8.12097e-11	1.28049e-09	Slc45-1	Tr0	Slc45 ortholog 1
FBgn0037487	85.2757	31.5392	139.012	4.40759	2.13999	9.00838e-08	7.90042e-07	CG14608	Tr0
FBgn0037410	1283.19	476.09	2090.28	4.39053	2.13439	2.00696e-08	2.00113e-07	Osi2	Tr0	Osiris 2
FBgn0259821	73.2267	27.329	119.124	4.3589	2.12396	8.04015e-16	2.90971e-14	CG42402	Tr0
FBgn0040942	2964.05	1106.74	4821.36	4.35637	2.12313	5.54603e-15	1.76285e-13	CG12643	Tr0
FBgn0012036	2937.93	1111.64	4764.23	4.28577	2.09955	8.14781e-12	1.48103e-10	Aldh	Tr0	Aldehyde dehydrogenase
FBgn0033174	788.975	299.309	1278.64	4.27197	2.0949	3.226e-12	6.32306e-11	CG11125	Tr0
FBgn0038095	87.6049	33.2675	141.942	4.2667	2.09312	1.1217e-09	1.42919e-08	Cyp304a1	Tr0	Cyp304a1
FBgn0260658	65.5269	24.8846	106.169	4.26646	2.09304	2.89313e-05	0.000152717	CG42541	Tr0
FBgn0035358	34.7465	13.2356	56.2574	4.25047	2.08762	6.40682e-05	0.000313428	CG14949	Tr0
FBgn0028544	2417.32	924.032	3910.6	4.23211	2.08138	1.39162e-35	3.80008e-33	CG16884	Tr0
FBgn0036196	167.316	63.9794	270.652	4.23029	2.08076	1.04451e-05	6.07149e-05	CG11658	Tr0
FBgn0030716	2082.56	799.679	3365.45	4.2085	2.0733	4.54766e-30	8.9574e-28	CG9170	Tr0
FBgn0031011	1798.39	691.677	2905.09	4.20007	2.07041	9.14716e-12	1.6428e-10	CG8034	Tr0
FBgn0036670	38.3202	14.8413	61.799	4.16398	2.05796	1.41276e-06	9.70184e-06	CG13029	Tr0
FBgn0264953	1747.8	679.86	2815.73	4.14164	2.0502	6.72834e-28	9.62392e-26	Piezo	Tr0	Piezo
FBgn0032473	13.82	5.38249	22.2574	4.13516	2.04794	0.000286306	0.00119526	CG5204	Tr0
FBgn0029690	38.8381	15.2199	62.4563	4.10359	2.03689	6.04056e-06	3.66738e-05	CG6414	Tr0
FBgn0038436	11.0103	4.33965	17.6809	4.07427	2.02654	0.00144278	0.00513935	Gyc-89Db	Tr0	Guanylyl cyclase at 89Db
FBgn0052029	963.242	379.991	1546.49	4.06982	2.02496	1.0441e-51	4.64623e-49	Cpr66D	Tr0	Cuticular protein 66D
FBgn0035245	11.2065	4.4355	17.9774	4.05307	2.01901	0.0011566	0.00423287	GC	Tr0	gamma-glutamyl carboxylase
FBgn0033074	11.8258	4.72329	18.9283	4.00744	2.00268	0.00526939	0.0161181	tomboy40	Tr0	tomboy40
FBgn0266801	165.373	66.2319	264.515	3.99376	1.99775	8.72859e-06	5.1434e-05	CG45263	Tr0
FBgn0037085	27.6594	11.0798	44.239	3.99276	1.99739	6.78015e-07	4.99776e-06	Neu2	Tr0	Neuroectoderm-expressed 2
FBgn0034396	78.2104	31.467	124.954	3.97094	1.98948	1.18621e-12	2.49603e-11	CG15097	Tr0
FBgn0032895	6.77216	2.73981	10.8045	3.94353	1.97949	0.014387	0.0388622	twit	Tr0	target of wit
FBgn0265512	974.204	394.569	1553.84	3.93806	1.97749	1.06897e-07	9.22674e-07	mlt	Tr0	mulet
FBgn0023507	711.635	288.556	1134.71	3.93239	1.97541	2.57785e-12	5.145e-11	CG3835	Tr0
FBgn0029663	9.85778	4.01259	15.703	3.91343	1.96843	0.00331058	0.0107013	CG10804	Tr0
FBgn0031468	216.091	87.9616	344.221	3.91331	1.96839	2.89204e-05	0.000152717	CG2975	Tr0
FBgn0052686	22.2906	9.07899	35.5023	3.91037	1.96731	0.0108824	0.0304358	CG32686	Tr0
FBgn0263132	4162.13	1702.52	6621.74	3.88938	1.95954	2.47877e-05	0.000132484	Cht6	Tr0	Cht6
FBgn0036871	20.538	8.40628	32.6698	3.88635	1.95842	2.12866e-05	0.000115885	CG14096	Tr0
FBgn0036939	7.38476	3.02379	11.7457	3.88444	1.95771	0.0144629	0.039041	CG7365	Tr0
FBgn0036607	8.25111	3.38042	13.1218	3.88172	1.95669	0.00756552	0.0221006	CG13059	Tr0
FBgn0032235	135.783	55.6764	215.891	3.8776	1.95516	3.61139e-21	2.34545e-19	CG5096	Tr0
FBgn0052815	128.031	52.8061	203.256	3.8491	1.94452	9.25333e-06	5.4313e-05	CG32815	Tr0
FBgn0015576	9.89001	4.09239	15.6876	3.83336	1.93861	0.00340113	0.0109615	alpha-Est8	Tr0	alpha-Esterase-8
FBgn0028473	27912.5	11573.6	44251.5	3.82349	1.93489	1.32205e-09	1.66504e-08	Non1	Tr0
FBgn0035813	26.2098	10.8705	41.5492	3.82218	1.93439	2.03473e-06	1.36121e-05	CG8492	Tr0
FBgn0261817	8.06042	3.35466	12.7662	3.80551	1.92809	0.0094217	0.0268251	CG42759	Tr0
FBgn0052698	85.096	35.4598	134.732	3.79958	1.92584	3.72956e-15	1.20784e-13	CG32698	Tr0
FBgn0026315	134.238	56.0333	212.443	3.79138	1.92272	3.78011e-09	4.33378e-08	Ugt35a	Tr0	UDP-glycosyltransferase 35a
FBgn0038405	281.482	118.207	444.756	3.76252	1.9117	0.00188299	0.00648813	CG8927	Tr0
FBgn0001991	8.88802	3.73577	14.0403	3.75833	1.91009	0.00616347	0.0184766	Ca-alpha1D	Tr0	Ca[2+]-channel protein alpha[[1]] subunit D
FBgn0015034	22.406	9.46137	35.3507	3.73632	1.90162	1.5092e-05	8.49719e-05	Cyp4e1	Tr0	Cytochrome P450-4e1
FBgn0039316	8.09175	3.42349	12.76	3.72719	1.89809	0.00934195	0.0266295	CG11893	Tr0
FBgn0038198	63.8619	27.0771	100.647	3.71703	1.89415	3.15275e-06	2.03767e-05	Npc2b	Tr0	Niemann-Pick type C-2b
FBgn0052241	44.9496	19.1124	70.7868	3.70372	1.88897	0.00308866	0.0100734	CG32241	Tr0
FBgn0034417	10.3922	4.43931	16.345	3.68189	1.88045	0.00328305	0.0106209	CG15117	Tr0
FBgn0013342	7.90811	3.38042	12.4358	3.67878	1.87923	0.0115863	0.032202	nSyb	Tr0	neuronal Synaptobrevin
FBgn0050049	7.07001	3.02506	11.115	3.67429	1.87747	0.0179028	0.0470476	CG30049	Tr0
FBgn0033405	52.1175	22.3167	81.9183	3.67072	1.87606	3.3257e-10	4.68994e-09	CG13954	Tr0
FBgn0014469	316.103	135.445	496.761	3.66762	1.87484	4.14708e-31	8.44528e-29	Cyp4e2	Tr0	Cytochrome P450-4e2
FBgn0036970	7.06244	3.02633	11.0985	3.66733	1.87473	0.0179388	0.0471217	Spn77Bc	Tr0	Serpin 77Bc
FBgn0038983	2792.28	1197.63	4386.94	3.66302	1.87304	4.9281e-08	4.56523e-07	CG5326	Tr0
FBgn0035542	904.857	388.318	1421.39	3.66038	1.872	2.62923e-10	3.78375e-09	DOR	Tr0
FBgn0030817	14.8236	6.3907	23.2565	3.63913	1.86359	0.000543646	0.00213751	CG4991	Tr0
FBgn0032338	26.4124	11.4339	41.3908	3.62002	1.856	0.00266435	0.00879696	CG16854	Tr0
FBgn0040532	30.6582	13.2795	48.0369	3.61738	1.85494	9.17711e-05	0.000432235	CG8369	Tr0
FBgn0035976	154.334	66.9823	241.685	3.6082	1.85128	2.44895e-16	9.55329e-15	PGRP-LC	Tr0	Peptidoglycan recognition protein LC
FBgn0052170	37.2952	16.2125	58.3778	3.60079	1.84831	0.00687827	0.0203553	CG32170	Tr0
FBgn0031169	7.76679	3.38422	12.1494	3.59	1.84398	0.01418	0.0383635	CG1494	Tr0
FBgn0261703	9.21396	4.03961	14.3883	3.5618	1.83261	0.00752418	0.0219959	gce	Tr0	germ cell-expressed bHLH-PAS
FBgn0031214	23.7415	10.4206	37.0624	3.55665	1.83052	1.86403e-05	0.000103161	CG11374	Tr0
FBgn0050502	26.8523	11.8336	41.8711	3.53833	1.82307	5.38579e-06	3.29818e-05	fa2h	Tr0	fatty acid 2-hydroylase
FBgn0038957	33.5739	14.813	52.3348	3.53302	1.8209	4.96713e-07	3.76531e-06	CG7059	Tr0
FBgn0032538	2092.81	925.678	3259.95	3.52169	1.81627	1.05776e-22	8.70331e-21	CG16885	Tr0
FBgn0266526	422.15	186.897	657.404	3.51746	1.81454	3.76636e-25	3.93503e-23	CG45093	Tr0
FBgn0030936	9.91394	4.3937	15.4342	3.5128	1.81262	0.00600681	0.0180876	CG6481	Tr0
FBgn0031142	129.864	57.8092	201.92	3.49286	1.80441	0.00466932	0.0144779	r-cup	Tr0	ryder cup
FBgn0263593	2378.28	1060.29	3696.28	3.48611	1.80162	1.3386e-06	9.27525e-06	Lpin	Tr0	Lipin
FBgn0050497	416.786	185.83	647.742	3.48566	1.80143	1.72381e-10	2.56015e-09	CG30497	Tr0
FBgn0031816	600.643	268.1	933.185	3.48074	1.79939	9.43162e-08	8.22955e-07	CG16947	Tr0
FBgn0000036	11.2039	5.02587	17.3819	3.45849	1.79014	0.00395089	0.0124888	nAChRalpha1	Tr0	nicotinic Acetylcholine Receptor alpha1
FBgn0027596	6515.86	2925.45	10106.3	3.4546	1.78852	3.7745e-10	5.2672e-09	CG10249	Tr0
FBgn0033190	20.0843	9.06548	31.1031	3.43094	1.7786	0.000117234	0.000538855	CG2137	Tr0
FBgn0031347	8.24295	3.72606	12.7598	3.42448	1.77589	0.0139805	0.0378922	CG10869	Tr0
FBgn0051324	26.3616	11.9256	40.7975	3.42099	1.77441	0.00149285	0.00528792	CG31324	Tr0
FBgn0038097	8.85679	4.01005	13.7035	3.4173	1.77286	0.0129686	0.0355214	CG14384	Tr0
FBgn0038037	241.198	109.52	372.877	3.40464	1.7675	1.27915e-19	7.24952e-18	Cyp9f2	Tr0	Cyp9f2
FBgn0028487	516.662	234.643	798.68	3.40381	1.76715	1.45591e-09	1.81837e-08	f-cup	Tr0	flyers-cup
FBgn0040092	32.7815	14.9005	50.6626	3.40007	1.76556	1.01352e-05	5.90852e-05	lectin-46Cb	Tr0	lectin-46Cb
FBgn0028955	254.36	115.961	392.759	3.38698	1.76	4.28683e-06	2.68402e-05	CG8788	Tr0
FBgn0263046	394.729	180.032	609.427	3.38511	1.7592	1.28186e-14	3.81227e-13	CG43341	Tr0
FBgn0038475	546.751	249.904	843.599	3.37569	1.75518	3.25085e-21	2.15796e-19	Keap1	Tr0	Keap1
FBgn0004652	5789.73	2655.03	8924.44	3.36133	1.74903	8.79463e-28	1.20077e-25	fru	Tr0	fruitless
FBgn0037852	896.003	411.08	1380.92	3.35926	1.74814	1.47159e-13	3.6607e-12	Tpc1	Tr0	Thiamine pyrophosphate carrier protein 1
FBgn0017581	18431.1	8498.42	28363.8	3.33754	1.73878	2.1079e-15	7.07443e-14	Lk6	Tr0	Lk6
FBgn0037086	31.2987	14.4454	48.152	3.33337	1.73698	3.249e-06	2.09537e-05	CG7202	Tr0
FBgn0013811	86.7299	40.2075	133.252	3.31411	1.72862	7.72895e-09	8.30621e-08	Dhc62B	Tr0	Dynein heavy chain at 62B
FBgn0033403	10.216	4.73935	15.6927	3.31116	1.72734	0.0072244	0.0212332	CG13739	Tr0
FBgn0033942	1919.59	892.129	2947.06	3.3034	1.72395	9.61108e-05	0.000450555	Cpr51A	Tr0	Cuticular protein 51A
FBgn0266758	1141.85	530.949	1752.76	3.30119	1.72298	6.26546e-16	2.28984e-14	Esyt2	Tr0	Extended synaptotagmin-like protein 2 ortholog (H. sapiens)
FBgn0039807	294.058	136.861	451.256	3.29719	1.72124	0.0010989	0.00404032	CG15546	Tr0
FBgn0035241	23.7634	11.1005	36.4264	3.28151	1.71436	5.39118e-05	0.000268442	CG12105	Tr0
FBgn0051803	16.4411	7.69177	25.1905	3.275	1.71149	0.000766816	0.00292486	CG31803	Tr0
FBgn0037712	196.271	92.1558	300.386	3.25955	1.70467	5.27918e-15	1.68248e-13	CG16789	Tr0
FBgn0032900	18.82	8.83682	28.8033	3.25946	1.70463	0.000290566	0.00121052	CG14401	Tr0
FBgn0028397	9.38713	4.41102	14.3632	3.25622	1.7032	0.0109382	0.0305704	Tob	Tr0	Tob
FBgn0023407	2663.52	1251.74	4075.3	3.25572	1.70297	1.58246e-14	4.60368e-13	B4	Tr0	B4
FBgn0038727	378.756	178.435	579.077	3.2453	1.69835	1.59104e-08	1.62554e-07	CG7432	Tr0
FBgn0263988	19.2811	9.08997	29.4722	3.24227	1.69701	0.000288183	0.00120185	Dic61B	Tr0	Dynein intermediate chain at 61B
FBgn0038694	15.6676	7.42003	23.9152	3.22306	1.68843	0.00111408	0.00408849	CG5217	Tr0
FBgn0031127	15.6561	7.43735	23.8748	3.21012	1.68263	0.00111676	0.00409583	CG1835	Tr0
FBgn0265313	360.602	171.53	549.675	3.20454	1.68012	2.58466e-06	1.69976e-05	CG44286	Tr0
FBgn0034989	2488.28	1187.05	3789.51	3.19237	1.67463	3.86578e-09	4.41935e-08	CG3356	Tr0
FBgn0036698	353.455	168.831	538.079	3.18709	1.67224	8.00491e-17	3.33955e-15	CG7724	Tr0
FBgn0264718	135.212	64.6183	205.805	3.18493	1.67126	0.000724892	0.00278261	CG43986	Tr0
FBgn0045842	591.049	282.806	899.293	3.1799	1.66898	1.62657e-28	2.57148e-26	yuri	Tr0	yuri gagarin
FBgn0031170	345.548	165.394	525.703	3.17849	1.66834	9.29682e-14	2.40735e-12	CG1718	Tr0
FBgn0050377	209.917	101.082	318.753	3.1534	1.65691	5.04259e-10	6.81516e-09	CG30377	Tr0
FBgn0013953	16.213	7.83832	24.5876	3.13685	1.64932	0.00107864	0.00398153	Esp	Tr0	Epidermal stripes and patches
FBgn0040345	23.0755	11.1583	34.9926	3.136	1.64893	0.00444144	0.0138572	CG3708	Tr0
FBgn0038139	13.1313	6.3527	19.91	3.1341	1.64805	0.00426554	0.0133596	PK2-R2	Tr0	Pyrokinin 2 receptor 2
FBgn0029587	18.818	9.10856	28.5274	3.13194	1.64705	0.00124969	0.00453763	CG14797	Tr0
FBgn0039806	15.9254	7.71879	24.1319	3.12639	1.6445	0.018555	0.048581	CG15545	Tr0
FBgn0029588	203.255	98.6026	307.908	3.12271	1.6428	5.3716e-09	5.95936e-08	CG14798	Tr0
FBgn0035113	84.0166	40.7747	127.259	3.12102	1.64202	3.99882e-11	6.56363e-10	pyx	Tr0	pyrexia
FBgn0038202	27.2011	13.2428	41.1595	3.10807	1.63602	4.9197e-05	0.000247116	CG12402	Tr0
FBgn0024912	228.743	111.377	346.109	3.10754	1.63577	3.39392e-21	2.2283e-19	agt	Tr0	O-6-alkylguanine-DNA alkyltransferase
FBgn0030828	210.619	102.837	318.401	3.09616	1.63048	2.14232e-06	1.43e-05	CG5162	Tr0
FBgn0012051	1829.4	893.611	2765.2	3.09441	1.62966	1.58335e-08	1.61906e-07	CalpA	Tr0	Calpain-A
FBgn0053194	21.2485	10.3898	32.1073	3.09028	1.62774	0.000266617	0.00112243	CheA29a	Tr0	Chemosensory protein A 29a
FBgn0033668	328.769	160.838	496.699	3.08819	1.62676	0.000137964	0.000622019	CG13188	Tr0
FBgn0052311	3753.39	1838.3	5668.49	3.08354	1.62459	4.53492e-10	6.20581e-09	zormin	Tr0	zormin
FBgn0039747	12.5718	6.16711	18.9765	3.07705	1.62155	0.00440326	0.0137523	AdoR	Tr0	Adenosine receptor
FBgn0038376	1386.55	684.957	2088.14	3.04857	1.60813	4.11767e-21	2.63158e-19	Hmt-1	Tr0	Heavy metal tolerance factor 1
FBgn0033154	12.3717	6.12276	18.6207	3.04123	1.60465	0.00532546	0.0162688	CG1850	Tr0
FBgn0030816	670.092	331.688	1008.5	3.04049	1.6043	2.59766e-18	1.29506e-16	CG16700	Tr0
FBgn0039297	63.3906	31.406	95.3751	3.03684	1.60257	0.00123159	0.00448273	CG11852	Tr0
FBgn0069056	38.7518	19.2093	58.2943	3.0347	1.60155	1.76519e-06	1.19351e-05	CG33226	Tr0
FBgn0037416	14.9907	7.431	22.5504	3.03464	1.60153	0.00652726	0.019417	Osi9	Tr0	Osiris 9
FBgn0039045	54.7314	27.3379	82.125	3.00407	1.58692	3.34566e-08	3.20559e-07	CG17119	Tr0
FBgn0036152	711.725	355.615	1067.83	3.00278	1.5863	1.10276e-14	3.33744e-13	CG6175	Tr0
FBgn0050414	73.6803	36.8559	110.505	2.99829	1.58414	3.07631e-08	2.976e-07	CG30414	Tr0
FBgn0031734	149.259	74.7748	223.742	2.99222	1.58121	2.07772e-05	0.000113627	CG11147	Tr0
FBgn0266347	14.1781	7.10394	21.2522	2.9916	1.58092	0.00337042	0.0108742	nAChRalpha4	Tr0	nicotinic Acetylcholine Receptor alpha4
FBgn0035957	19.4774	9.80829	29.1465	2.97162	1.57125	0.000653228	0.00253588	CG5144	Tr0
FBgn0264442	5991.42	3021.52	8961.33	2.96583	1.56844	5.23185e-23	4.4582e-21	ab	Tr0	abrupt
FBgn0037217	24.2203	12.2147	36.2259	2.96576	1.5684	0.00188093	0.00648288	CG14636	Tr0
FBgn0037012	108.106	54.6843	161.527	2.95381	1.56258	1.91875e-08	1.92115e-07	Rcd2	Tr0	Reduction in Cnn dots 2
FBgn0050340	9.88526	5.00982	14.7607	2.94635	1.55893	0.0178152	0.0468586	CG30340	Tr0
FBgn0038577	2231.29	1131.63	3330.94	2.94348	1.55752	3.60314e-33	8.48857e-31	CG12321	Tr0
FBgn0038035	430.54	218.791	642.288	2.93562	1.55366	1.39147e-25	1.49272e-23	lig3	Tr0	DNA ligase III
FBgn0052549	448.733	228.102	669.363	2.93449	1.55311	0.00625433	0.0187116	CG32549	Tr0
FBgn0004507	7215.8	3677.8	10753.8	2.92398	1.54793	2.06528e-39	6.89288e-37	GlyP	Tr0	Glycogen phosphorylase
FBgn0050047	70.0344	35.7231	104.346	2.92096	1.54644	2.39568e-09	2.8584e-08	CG30047	Tr0
FBgn0003231	3868.98	1973.81	5764.15	2.92032	1.54613	4.87779e-38	1.46517e-35	ref(2)P	Tr0	refractory to sigma P
FBgn0263980	11.8663	6.05393	17.6786	2.92019	1.54606	0.0137685	0.0373935	CG43729	Tr0
FBgn0051673	426.829	217.97	635.688	2.9164	1.54419	4.42623e-09	4.99353e-08	CG31673	Tr0
FBgn0034397	20.4398	10.4476	30.4319	2.91281	1.54241	0.000617527	0.00241366	CG15082	Tr0
FBgn0033112	39.2561	20.0688	58.4434	2.91215	1.54208	0.000993883	0.00370164	Spn42Db	Tr0	Serpin 42Db
FBgn0010113	11019.4	5637.12	16401.7	2.90958	1.54081	1.1017e-13	2.81039e-12	hdc	Tr0	headcase
FBgn0035815	61.0257	31.2335	90.8178	2.9077	1.53988	6.83034e-05	0.000331181	Snmp2	Tr0	Sensory neuron membrane protein 2
FBgn0038738	3255.74	1666.77	4844.71	2.90664	1.53935	6.59624e-34	1.65112e-31	CG4572	Tr0
FBgn0263353	64.3359	33.0077	95.664	2.89823	1.53517	1.09664e-08	1.14874e-07	CG11000	Tr0
FBgn0003520	2440.11	1253.07	3627.16	2.89462	1.53338	8.174e-12	1.48131e-10	stau	Tr0	staufen
FBgn0028482	37.5826	19.3283	55.8369	2.88886	1.5305	0.000821764	0.00311762	CG16857	Tr0
FBgn0028550	1017.72	523.473	1511.96	2.88832	1.53023	3.12773e-18	1.53387e-16	Atf3	Tr0	Activating transcription factor 3
FBgn0002773	766.634	395.281	1137.99	2.87893	1.52553	0.00153119	0.00540618	Mlc2	Tr0	Myosin light chain 2
FBgn0000108	63.5212	32.7778	94.2646	2.87587	1.524	3.12805e-08	3.01875e-07	Appl	Tr0	beta amyloid protein precursor-like
FBgn0026206	1707.96	881.523	2534.41	2.87503	1.52358	2.68115e-07	2.14474e-06	mei-P26	Tr0	mei-P26
FBgn0029820	1591.76	824.15	2359.37	2.86279	1.51742	1.59225e-10	2.37356e-09	CG16721	Tr0
FBgn0035262	40.7758	21.1412	60.4104	2.85747	1.51474	0.00861824	0.024796	CG18171	Tr0
FBgn0052499	8456.04	4384.94	12527.1	2.85686	1.51443	2.28698e-08	2.27092e-07	Cda4	Tr0	Chitin deacetylase-like 4
FBgn0085434	894.464	464.065	1324.86	2.8549	1.51344	1.92204e-08	1.92284e-07	NaCP60E	Tr0	Na channel protein 60E
FBgn0053971	86.4783	44.9535	128.003	2.84746	1.50968	0.00036707	0.00149757	Ir62a	Tr0	Ionotropic receptor 62a
FBgn0035557	353.702	184.674	522.731	2.83057	1.50109	2.51178e-22	1.99861e-20	CG11353	Tr0
FBgn0028406	693.102	362.504	1023.7	2.82397	1.49773	7.36726e-28	1.04138e-25	Drep-4	Tr0	DNA fragmentation factor-related protein 4
FBgn0086348	17.5108	9.16134	25.8603	2.82276	1.49711	0.00191393	0.0065872	se	Tr0	sepia
FBgn0030778	88.9657	46.5814	131.35	2.8198	1.49559	4.71902e-06	2.93018e-05	CG4678	Tr0
FBgn0266918	2200.45	1153.08	3247.83	2.81667	1.49399	5.57905e-11	8.93763e-10	CG32486	Tr0
FBgn0265988	1147.78	601.52	1694.04	2.81626	1.49378	2.08326e-12	4.21386e-11	mv	Tr0	mauve
FBgn0053978	8184.31	4293.2	12075.4	2.81269	1.49195	4.4191e-07	3.38187e-06	CG33978	Tr0
FBgn0037536	3667.41	1924.2	5410.62	2.81189	1.49154	8.42644e-22	6.09902e-20	CG2698	Tr0
FBgn0031022	617.557	324.208	910.905	2.80963	1.49038	6.28915e-22	4.66445e-20	CG12204	Tr0
FBgn0035710	5052.29	2659.52	7445.06	2.7994	1.48512	7.30305e-35	1.90752e-32	SP1173	Tr0	SP1173
FBgn0032116	141.58	74.5388	208.621	2.79882	1.48482	8.97388e-14	2.33885e-12	Mco1	Tr0	Multicopper oxidase-1
FBgn0032774	2148.92	1132.28	3165.56	2.79574	1.48323	2.37421e-07	1.91322e-06	CG17549	Tr0
FBgn0027600	5455.73	2879.42	8032.03	2.78946	1.47998	2.94837e-08	2.87072e-07	obst-B	Tr0	obstructor-B
FBgn0036873	20.4834	10.8313	30.1356	2.78227	1.47626	0.000968468	0.00361483	CG18294	Tr0
FBgn0260228	33.3014	17.6217	48.9811	2.7796	1.47488	0.0113261	0.0315446	CG42502	Tr0
FBgn0020764	1855.79	982.937	2728.64	2.77601	1.47301	1.00484e-10	1.54785e-09	Alas	Tr0	Aminolevulinate synthase
FBgn0034694	947.775	502.547	1393	2.77189	1.47087	8.61832e-11	1.34305e-09	CG6613	Tr0
FBgn0033365	576.719	305.891	847.547	2.77075	1.47028	1.9055e-25	2.02607e-23	CG8170	Tr0
FBgn0032252	49.2602	26.2161	72.3044	2.75802	1.46363	1.04411e-06	7.43188e-06	loh	Tr0	lonely heart
FBgn0264815	26.5113	14.1196	38.9029	2.75523	1.46217	0.000226509	0.000970926	Pde1c	Tr0
FBgn0040528	175.16	93.4163	256.904	2.75009	1.45948	3.96333e-06	2.51157e-05	CG15864	Tr0
FBgn0029899	3364.15	1796.62	4931.68	2.74498	1.4568	1.9468e-07	1.59338e-06	CG14438	Tr0
FBgn0264556	20.8138	11.1338	30.4938	2.73884	1.45357	0.00109408	0.00402987	Gr39a	Tr0	Gustatory receptor 39a
FBgn0033538	273.985	146.866	401.103	2.73108	1.44947	0.00047078	0.00187299	CG11883	Tr0
FBgn0031998	224.182	120.409	327.956	2.72368	1.44556	7.04871e-15	2.20547e-13	SLC5A11	Tr0	Sodium/solute co-transporter-like 5A11
FBgn0000121	54.3225	29.2141	79.4309	2.71892	1.44303	0.000996819	0.00371014	Arr2	Tr0	Arrestin 2
FBgn0030628	927.016	499.436	1354.6	2.71225	1.43949	6.1419e-28	8.89096e-26	CG9114	Tr0
FBgn0034728	1773.18	955.424	2590.93	2.71182	1.43926	2.57808e-15	8.55681e-14	rad50	Tr0	rad50
FBgn0000546	3591.52	1936.35	5246.68	2.70957	1.43807	1.82008e-27	2.30192e-25	EcR	Tr0	Ecdysone receptor
FBgn0053519	69.0998	37.2781	100.921	2.70726	1.43683	0.00458673	0.0142512	Unc-89	Tr0	Unc-89
FBgn0033461	73.1411	39.4723	106.81	2.70594	1.43613	1.44797e-08	1.48695e-07	CG12923	Tr0
FBgn0040600	121.444	65.6405	177.247	2.70027	1.4331	0.000103497	0.000481611	CG13631	Tr0
FBgn0036752	98.121	53.0747	143.167	2.69747	1.4316	2.31279e-05	0.000124611	Adgf-A	Tr0	Adenosine deaminase-related growth factor A
FBgn0004577	62.2434	33.6844	90.8024	2.69568	1.43065	0.00496498	0.0152881	Pxd	Tr0	Peroxidase
FBgn0259167	959.821	520.143	1399.5	2.6906	1.42793	1.16032e-27	1.49905e-25	CG42272	Tr0
FBgn0038693	152.687	82.8135	222.56	2.68749	1.42626	5.5371e-13	1.23429e-11	unc79	Tr0
FBgn0015036	104.635	56.8432	152.427	2.68153	1.42305	2.34254e-10	3.39923e-09	Cyp4ae1	Tr0	Cytochrome P450-4ae1
FBgn0034071	2275.96	1237.41	3314.51	2.67858	1.42147	1.30471e-12	2.73103e-11	CG8405	Tr0
FBgn0250816	151.561	82.4668	220.656	2.67569	1.41991	2.8371e-13	6.68388e-12	AGO3	Tr0	Argonaute 3
FBgn0032955	212.039	115.479	308.599	2.67235	1.41811	6.20328e-14	1.63091e-12	CG2201	Tr0
FBgn0040297	1428.55	778.598	2078.5	2.66954	1.41659	3.74673e-09	4.30373e-08	Nhe2	Tr0	Na[+]/H[+] hydrogen exchanger 2
FBgn0052521	2229.54	1215.77	3243.3	2.66769	1.41559	3.15151e-09	3.68341e-08	CG32521	Tr0
FBgn0261113	11928.4	6505.8	17351	2.667	1.41522	8.79637e-09	9.38618e-08	Xrp1	Tr0
FBgn0028581	218.74	119.363	318.117	2.66512	1.4142	1.17239e-07	1.00115e-06	mei-217	Tr0	mei-217
FBgn0038347	30.384	16.6451	44.1229	2.6508	1.40643	0.000767925	0.00292752	CG18522	Tr0
FBgn0026064	1259.08	690.718	1827.45	2.64572	1.40366	3.2707e-28	5.03814e-26	KP78a	Tr0	KP78a
FBgn0038603	4887.88	2684.65	7091.11	2.64135	1.40128	3.08213e-09	3.61286e-08	PKD	Tr0	Protein Kinase D
FBgn0032474	1524.62	837.455	2211.79	2.64109	1.40113	4.7837e-17	2.07495e-15	DnaJ-H	Tr0	DnaJ homolog
FBgn0003464	3733.99	2055.45	5412.52	2.63325	1.39684	1.11511e-27	1.45631e-25	sol	Tr0	small optic lobes
FBgn0261534	1023.35	563.868	1482.82	2.62974	1.39492	1.14047e-25	1.23448e-23	l(2)34Fc	Tr0	lethal (2) 34Fc
FBgn0262167	1593.93	879.462	2308.4	2.62478	1.3922	4.02381e-16	1.51081e-14	ana1	Tr0	anastral spindle 1
FBgn0034729	70.8958	39.2276	102.564	2.61459	1.38658	6.69617e-06	4.02675e-05	CG10344	Tr0
FBgn0020269	35.3137	19.5427	51.0847	2.61401	1.38626	6.10741e-05	0.000300494	mspo	Tr0	M-spondin
FBgn0050196	45.4687	25.1819	65.7556	2.61122	1.38473	0.000183948	0.000805441	CG30196	Tr0
FBgn0039070	14.5047	8.03488	20.9745	2.61044	1.38429	0.00962664	0.0273373	CG17083	Tr0
FBgn0036895	16.3352	9.0604	23.6101	2.60585	1.38175	0.00599208	0.0180529	ms(3)76Cc	Tr0	male sterile (3) 76Cc
FBgn0029092	2686.2	1491.75	3880.65	2.60141	1.37929	5.40832e-09	5.99456e-08	ced-6	Tr0	ced-6
FBgn0039209	675.771	375.396	976.146	2.60031	1.37868	6.61494e-24	6.16112e-22	CG13624	Tr0
FBgn0050357	32.206	17.8972	46.5149	2.599	1.37796	0.000129369	0.000588553	CG30357	Tr0
FBgn0263832	3417.64	1899.51	4935.78	2.59845	1.37765	1.32343e-12	2.7606e-11	Rcd5	Tr0	Reduction in Cnn dots 5
FBgn0011230	8517.38	4736.14	12298.6	2.59676	1.37671	1.01733e-07	8.81269e-07	poe	Tr0	purity of essence
FBgn0053229	3521.28	1960.72	5081.84	2.59182	1.37397	1.45201e-07	1.21829e-06	CG33229	Tr0
FBgn0051660	22.9393	12.7974	33.0812	2.58498	1.37016	0.00121072	0.00440945	pog	Tr0	poor gastrulation
FBgn0032130	529.585	295.523	763.647	2.58405	1.36964	5.27966e-13	1.18129e-11	CG3838	Tr0
FBgn0264357	3040.65	1697.51	4383.8	2.58249	1.36877	5.96514e-30	1.11986e-27	SNF4Agamma	Tr0	SNF4/AMP-activated protein kinase gamma subunit
FBgn0046875	254.997	142.374	367.621	2.58208	1.36853	0.000992862	0.00369899	Obp83g	Tr0	Odorant-binding protein 83g
FBgn0034733	40.0475	22.4138	57.6812	2.57347	1.36371	2.6078e-05	0.000138825	CG4752	Tr0
FBgn0051068	37.7424	21.1349	54.3499	2.57157	1.36265	5.13668e-05	0.000257048	CG31068	Tr0
FBgn0011236	1895.97	1061.7	2730.23	2.57157	1.36265	2.26431e-15	7.57817e-14	ken	Tr0	ken and barbie
FBgn0035431	127.945	71.7806	184.109	2.56488	1.35889	2.91053e-07	2.30825e-06	CG14968	Tr0
FBgn0025627	56.4552	31.6835	81.227	2.5637	1.35823	1.34058e-06	9.28361e-06	CG4194	Tr0
FBgn0086367	554.748	311.871	797.626	2.55755	1.35476	0.0150072	0.0403562	t	Tr0	tan
FBgn0261244	903.841	509.154	1298.53	2.55037	1.3507	1.06432e-24	1.08371e-22	inaE	Tr0	inactivation no afterpotential E
FBgn0086708	1452.49	818.906	2086.07	2.54739	1.34902	6.88396e-06	4.12112e-05	stv	Tr0	starvin
FBgn0032295	3929.93	2216.54	5643.31	2.546	1.34823	1.10164e-12	2.35519e-11	CG12299	Tr0
FBgn0037315	1856.39	1049.72	2663.06	2.53692	1.34308	5.17439e-06	3.18495e-05	Cerk	Tr0	Ceramide kinase
FBgn0260959	2152.88	1217.85	3087.91	2.53555	1.3423	1.3493e-21	9.42548e-20	MCPH1	Tr0	Microcephalin
FBgn0260005	70.2409	39.7454	100.736	2.53455	1.34173	1.65351e-07	1.37013e-06	wtrw	Tr0	water witch
FBgn0033845	2792.64	1582.74	4002.53	2.52886	1.33849	1.3322e-28	2.13418e-26	mars	Tr0	mars
FBgn0031518	17.1078	9.70482	24.5107	2.52562	1.33664	0.00636648	0.0189904	CG3277	Tr0
FBgn0025628	5576.71	3163.64	7989.78	2.5255	1.33657	1.74691e-16	6.9819e-15	CG4199	Tr0
FBgn0052113	611.116	347.281	874.951	2.51943	1.3331	5.32102e-08	4.86545e-07	CG32113	Tr0
FBgn0039430	140.095	79.7107	200.479	2.51508	1.33061	1.9567e-11	3.34896e-10	CG5455	Tr0
FBgn0260770	149.612	85.2007	214.024	2.51199	1.32883	3.17752e-05	0.000166497	CG42568	Tr0
FBgn0034797	2808.13	1602.16	4014.1	2.50544	1.32506	4.26061e-28	6.24284e-26	nahoda	Tr0	nahoda
FBgn0030520	12343.1	7044.47	17641.7	2.50433	1.32442	5.01161e-30	9.71202e-28	Pdcd4	Tr0	Programmed cell death 4 ortholog
FBgn0026197	56.4832	32.3549	80.6116	2.49148	1.317	2.68736e-06	1.75864e-05	noe	Tr0	noe
FBgn0037630	39.6831	22.7546	56.6117	2.48792	1.31494	0.000194832	0.000848461	Ir85a	Tr0	Ionotropic receptor 85a
FBgn0029596	109.61	62.8515	156.368	2.48789	1.31492	1.35491e-09	1.70285e-08	CG14054	Tr0
FBgn0039348	3491.78	2002.83	4980.72	2.48685	1.31432	5.94982e-26	6.55844e-24	Npl4	Tr0	Npl4 ortholog
FBgn0039215	3411.33	1957.97	4864.68	2.48455	1.31298	2.43224e-18	1.21764e-16	CG6695	Tr0
FBgn0262567	57.3872	32.959	81.8154	2.48234	1.3117	4.05468e-05	0.00020713	CG43107	Tr0
FBgn0023001	4141.48	2384.81	5898.15	2.47322	1.30639	3.47603e-28	5.22056e-26	melt	Tr0	melted
FBgn0051658	238.15	137.199	339.1	2.47158	1.30544	9.57582e-15	2.95009e-13	Nnf1b	Tr0	Nnf1b
FBgn0005695	800.256	461.368	1139.14	2.46905	1.30396	4.32283e-12	8.28369e-11	gcl	Tr0	germ cell-less
FBgn0259734	277.635	160.101	395.168	2.46824	1.30348	1.09401e-15	3.86605e-14	CG42388	Tr0
FBgn0038720	153.053	88.3408	217.766	2.46506	1.30163	0.00108689	0.00400827	CG6231	Tr0
FBgn0035146	197.139	113.791	280.487	2.46493	1.30155	2.26815e-13	5.42865e-12	CG13893	Tr0
FBgn0043783	19.7968	11.4326	28.161	2.46322	1.30054	0.00528134	0.0161464	CG32444	Tr0
FBgn0025726	5804.01	3354.58	8253.44	2.46035	1.29886	4.95022e-12	9.35171e-11	unc-13	Tr0	unc-13
FBgn0035209	921.295	532.711	1309.88	2.45889	1.29801	3.38828e-23	2.92879e-21	msd1	Tr0	mitotic spindle density 1
FBgn0036882	58.0325	33.6116	82.4534	2.45312	1.29462	0.000288536	0.0012029	CG9279	Tr0
FBgn0034356	238.483	138.148	338.819	2.45259	1.29431	1.58871e-14	4.60567e-13	CG10924	Tr0
FBgn0053474	25.1112	14.5476	35.6747	2.45227	1.29412	0.00128471	0.00464792	CG33474	Tr0
FBgn0035142	4614.5	2676.11	6552.9	2.44867	1.292	1.16483e-05	6.72859e-05	hipk	Tr0	homeodomain interacting protein kinase
FBgn0031538	18.019	10.5004	25.5375	2.43205	1.28217	0.00658098	0.0195574	CG3246	Tr0
FBgn0033504	424.846	247.61	602.082	2.43157	1.28189	3.54966e-11	5.8584e-10	CAP	Tr0	CAP
FBgn0038877	1831.68	1067.97	2595.39	2.4302	1.28107	6.84716e-08	6.13945e-07	CG3308	Tr0
FBgn0261552	2284.24	1332.74	3235.74	2.42789	1.2797	5.82808e-26	6.48374e-24	ps	Tr0	pasilla
FBgn0033778	87.1459	50.9274	123.364	2.42236	1.27641	6.52574e-07	4.82029e-06	CG3790	Tr0
FBgn0039863	5002.35	2923.4	7081.3	2.42228	1.27636	5.39781e-16	1.98332e-14	CG1815	Tr0
FBgn0004133	4920.6	2878.07	6963.13	2.41938	1.27464	1.3373e-07	1.12914e-06	blow	Tr0	blown fuse
FBgn0051076	85.7991	50.2202	121.378	2.41691	1.27317	1.08165e-07	9.32128e-07	CG31076	Tr0
FBgn0035398	1768.34	1035.75	2500.93	2.4146	1.27178	3.67704e-12	7.13726e-11	Cht7	Tr0	Cht7
FBgn0035922	15.5425	9.10475	21.9802	2.41414	1.27151	0.012924	0.0354201	Pex7	Tr0	Peroxin 7
FBgn0260775	134.888	79.0351	190.74	2.41336	1.27104	2.07602e-10	3.03447e-09	DnaJ-60	Tr0	DnaJ-like-60
FBgn0037659	4458.62	2613.98	6303.26	2.41136	1.26985	8.45992e-27	9.96528e-25	Kdm2	Tr0	Lysine (K)-specific demethylase 2
FBgn0036380	14.3405	8.41009	20.2709	2.4103	1.26922	0.0170161	0.0449931	CG8757	Tr0
FBgn0015040	1774.24	1041.41	2507.07	2.40739	1.26747	3.3618e-09	3.90638e-08	Cyp9c1	Tr0	Cytochrome P450-9c1
FBgn0053260	90.0706	52.8737	127.268	2.40701	1.26724	5.67794e-06	3.46296e-05	CG33260	Tr0
FBgn0034158	1340.61	787.039	1894.18	2.40672	1.26707	3.22899e-22	2.51924e-20	CG5522	Tr0
FBgn0045035	2426.51	1426.26	3426.76	2.40263	1.26461	1.06872e-11	1.90232e-10	tefu	Tr0	telomere fusion
FBgn0033446	5479.3	3226.64	7731.95	2.39629	1.2608	3.112e-12	6.13982e-11	CG1648	Tr0
FBgn0011286	36.5636	21.5506	51.5766	2.39327	1.25899	0.00780916	0.0227019	RyR	Tr0	Ryanodine receptor
FBgn0053531	236.68	139.562	333.797	2.39175	1.25806	9.47954e-14	2.4389e-12	Ddr	Tr0	Discoidin domain receptor
FBgn0052676	3597.81	2122.67	5072.95	2.38989	1.25694	4.31711e-11	7.06677e-10	CG32676	Tr0
FBgn0032699	292.191	172.414	411.967	2.38941	1.25665	6.66332e-08	5.98802e-07	CG10383	Tr0
FBgn0033982	231.044	136.386	325.702	2.38808	1.25585	1.20916e-13	3.07797e-12	Cyp317a1	Tr0	Cyp317a1
FBgn0051690	17.644	10.4155	24.8725	2.38802	1.25581	0.00890596	0.0255504	CG31690	Tr0
FBgn0014073	760.262	448.897	1071.63	2.38724	1.25535	6.44481e-21	4.01214e-19	Tie	Tr0	Tie-like receptor tyrosine kinase
FBgn0039167	115.205	68.0596	162.349	2.3854	1.25423	4.97405e-06	3.07108e-05	CG17786	Tr0
FBgn0037901	1161.56	686.611	1636.5	2.38345	1.25305	8.74725e-23	7.29849e-21	CG6744	Tr0
FBgn0034405	9958.24	5907.45	14009	2.37141	1.24575	9.66547e-27	1.11664e-24	Jheh2	Tr0	Juvenile hormone epoxide hydrolase 2
FBgn0032010	42.0643	24.9838	59.1448	2.36732	1.24326	0.00195639	0.00670834	CG8086	Tr0
FBgn0259108	93.6463	55.6224	131.67	2.36722	1.24319	5.19173e-08	4.77189e-07	futsch	Tr0	futsch
FBgn0262112	154.738	91.9575	217.519	2.36543	1.2421	4.35905e-10	5.99245e-09	sro	Tr0	shroud
FBgn0052082	1690.89	1005.76	2376.01	2.3624	1.24025	6.91779e-23	5.8124e-21	CG32082	Tr0
FBgn0002891	746.184	444.288	1048.08	2.35901	1.23818	1.30689e-18	6.79879e-17	mus205	Tr0	mutagen-sensitive 205
FBgn0030582	2471.33	1472.33	3470.34	2.35704	1.23698	1.72102e-24	1.70893e-22	CG14411	Tr0
FBgn0061469	2247.04	1343.27	3150.8	2.34562	1.22997	7.2336e-19	3.86274e-17	Ube3a	Tr0	Ubiquitin protein ligase E3A
FBgn0033978	30.5192	18.2526	42.7858	2.3441	1.22903	0.00417016	0.0131026	Cyp6a23	Tr0	Cyp6a23
FBgn0261261	637.291	381.559	893.024	2.34046	1.22679	9.54251e-13	2.05472e-11	plx	Tr0	pollux
FBgn0037363	1125.73	674.893	1576.57	2.33603	1.22406	7.56255e-09	8.13465e-08	Atg17	Tr0	Autophagy-specific gene 17
FBgn0038902	18.5134	11.1043	25.9224	2.33445	1.22308	0.0120218	0.0332814	CG6800	Tr0
FBgn0034194	1206.54	725.031	1688.06	2.32826	1.21925	7.00784e-22	5.16559e-20	CG15611	Tr0
FBgn0031630	134.56	80.8866	188.233	2.32712	1.21855	1.83857e-05	0.000101893	CG15629	Tr0
FBgn0032869	23.6513	14.2303	33.0724	2.32408	1.21666	0.00314573	0.0102345	CG17470	Tr0
FBgn0023096	62.4487	37.6601	87.2373	2.31644	1.21191	0.0144286	0.0389573	btv	Tr0	beethoven
FBgn0035231	21.7857	13.1418	30.4296	2.31548	1.21131	0.00491986	0.0151609	Cct2	Tr0	CTP:phosphocholine cytidylyltransferase 2
FBgn0266000	7732.62	4671	10794.2	2.31091	1.20846	5.21055e-07	3.93246e-06	CG44774	Tr0
FBgn0037705	1963.21	1185.94	2740.49	2.31082	1.2084	4.38525e-12	8.36331e-11	mura	Tr0	murashka
FBgn0266019	2045.98	1236.87	2855.08	2.30831	1.20684	9.03629e-11	1.40092e-09	rudhira	Tr0	rudhira
FBgn0034517	47.0636	28.4825	65.6447	2.30474	1.2046	0.00179091	0.00620111	Cpr57A	Tr0	Cuticular protein 57A
FBgn0027111	1875.44	1135.48	2615.39	2.30333	1.20372	1.06482e-22	8.70331e-21	miple	Tr0	miple
FBgn0039431	1985.83	1202.43	2769.24	2.30304	1.20354	2.97704e-14	8.26078e-13	plum	Tr0	plum
FBgn0030246	1484.86	901.244	2068.47	2.29513	1.19858	1.31839e-08	1.36556e-07	CG1582	Tr0
FBgn0035942	304.534	184.947	424.122	2.29321	1.19737	0.00490449	0.0151212	CG5660	Tr0
FBgn0085460	22.1652	13.4655	30.8648	2.29214	1.19669	0.00987957	0.0279564	CG34431	Tr0
FBgn0036913	1091.77	663.443	1520.1	2.29123	1.19612	1.6657e-07	1.37928e-06	CG8334	Tr0
FBgn0263109	507.301	308.67	705.933	2.28702	1.19347	5.91452e-17	2.52893e-15	CG43366	Tr0
FBgn0002709	862.56	526.153	1198.97	2.27874	1.18824	4.23135e-12	8.13434e-11	mei-218	Tr0	meiotic 218
FBgn0265194	987.487	602.667	1372.31	2.27706	1.18717	3.95376e-11	6.49856e-10	Trpm	Tr0	Transient receptor potential cation channel, subfamily M ortholog
FBgn0087011	276.829	169.235	384.422	2.27153	1.18366	2.63263e-13	6.25119e-12	CG41520	Tr0
FBgn0003261	46625.1	28561.2	64688.9	2.26492	1.17946	1.17472e-24	1.18607e-22	Rm62	Tr0	Rm62
FBgn0038038	668.991	409.977	928.004	2.26355	1.17859	1.28294e-16	5.27893e-15	CG5167	Tr0
FBgn0259174	2301.39	1411.4	3191.37	2.26114	1.17705	1.54936e-15	5.30359e-14	Nedd4	Tr0	Nedd4
FBgn0035057	1837.29	1127.38	2547.21	2.25941	1.17594	5.59424e-13	1.24472e-11	CG3880	Tr0
FBgn0029836	17.7175	10.8841	24.5509	2.25568	1.17356	0.012845	0.0352277	CG5928	Tr0
FBgn0053139	1829.53	1124.69	2534.36	2.25339	1.1721	5.42111e-14	1.44423e-12	Ranbp11	Tr0	Ranbp11
FBgn0033578	30.2166	18.5784	41.8548	2.25288	1.17177	0.00139794	0.00500337	BBS4	Tr0	Bardet-Biedl syndrome 4 ortholog (H. sapiens)
FBgn0026063	1838.61	1130.99	2546.22	2.25131	1.17077	1.59627e-21	1.10862e-19	KP78b	Tr0	KP78b
FBgn0052138	2643.65	1626.62	3660.69	2.2505	1.17024	2.99894e-08	2.91523e-07	CG32138	Tr0
FBgn0035157	491.288	302.363	680.213	2.24966	1.1697	4.78824e-13	1.08754e-11	CG13894	Tr0
FBgn0033464	73.4619	45.2913	101.633	2.24398	1.16606	3.01881e-06	1.95848e-05	CG1441	Tr0
FBgn0028899	122.816	75.7258	169.905	2.24369	1.16587	1.67423e-08	1.70041e-07	CG31817	Tr0
FBgn0035677	38.7387	23.8908	53.5866	2.24298	1.16542	0.0168815	0.0446862	CG13293	Tr0
FBgn0029814	143.712	88.7547	198.669	2.23841	1.16247	2.60905e-09	3.08845e-08	CG15765	Tr0
FBgn0030087	2758.27	1704.35	3812.18	2.23674	1.16139	1.14757e-12	2.43176e-11	CG7766	Tr0
FBgn0035132	2506.16	1548.95	3463.38	2.23596	1.16089	1.76177e-12	3.61224e-11	mthl10	Tr0	methuselah-like 10
FBgn0262508	48.4285	29.9569	66.9001	2.23321	1.15912	0.000103866	0.000482953	CG43078	Tr0
FBgn0029783	271.196	167.773	374.619	2.23289	1.15891	7.85863e-13	1.70436e-11	Sirt4	Tr0	Sirt4
FBgn0083956	326.362	202.101	450.622	2.22969	1.15684	2.8909e-11	4.8309e-10	CG34120	Tr0
FBgn0032147	9557.65	5923.84	13191.5	2.22684	1.155	2.90353e-23	2.52797e-21	IP3K1	Tr0	Inositol 1,4,5-triphosphate kinase 1
FBgn0004370	3553.87	2203.92	4903.83	2.22505	1.15384	2.05451e-13	4.95682e-12	Ptp10D	Tr0	Protein tyrosine phosphatase 10D
FBgn0261873	3095.29	1919.95	4270.63	2.22435	1.15338	5.94335e-12	1.1037e-10	sdt	Tr0	stardust
FBgn0260386	554.306	344.289	764.324	2.22	1.15056	5.01927e-07	3.80004e-06	mtg	Tr0	mind the gap
FBgn0027525	3329.58	2069.25	4589.9	2.21815	1.14936	2.72332e-14	7.5918e-13	CG7686	Tr0
FBgn0037116	997.94	620.342	1375.54	2.21738	1.14886	4.87005e-16	1.80042e-14	Als2	Tr0
FBgn0034365	224.569	139.628	309.511	2.21669	1.14841	0.000660305	0.00256087	CG5335	Tr0
FBgn0035227	1914.77	1190.68	2638.87	2.21628	1.14814	3.85564e-10	5.34937e-09	CG12090	Tr0
FBgn0010414	65.4911	40.7464	90.2359	2.21457	1.14703	1.33943e-05	7.64891e-05	SerT	Tr0	Serotonin transporter
FBgn0024222	781.682	486.398	1076.97	2.21416	1.14676	2.31328e-12	4.66343e-11	ird5	Tr0	immune response deficient 5
FBgn0030763	3741.55	2328.69	5154.41	2.21344	1.14629	1.64082e-06	1.1157e-05	CG9782	Tr0
FBgn0000376	1456.9	907.354	2006.44	2.21131	1.1449	8.87471e-15	2.74819e-13	crm	Tr0	cramped
FBgn0011837	3756.04	2339.48	5172.61	2.21101	1.1447	5.64019e-22	4.23543e-20	Tis11	Tr0	Tis11 homolog
FBgn0028670	2885.28	1799.24	3971.32	2.20722	1.14223	1.19323e-09	1.50913e-08	Vha100-2	Tr0	Vacuolar H[+] ATPase 100kD subunit 2
FBgn0030484	960.751	599.956	1321.55	2.20274	1.1393	0.00044295	0.00177106	GstT4	Tr0	Glutathione S transferase T4
FBgn0030581	315.812	197.323	434.3	2.20096	1.13813	8.26881e-09	8.8547e-08	CG14408	Tr0
FBgn0051635	1393.73	871.796	1915.67	2.19739	1.13579	5.00907e-09	5.58811e-08	CG31635	Tr0
FBgn0023541	203.229	127.139	279.318	2.19696	1.13551	2.2921e-05	0.000123607	Cyp4d14	Tr0	Cyp4d14
FBgn0025185	728.774	456.242	1001.3	2.19468	1.13401	8.48241e-12	1.53027e-10	az2	Tr0	az2
FBgn0011206	26.7369	16.756	36.7179	2.19133	1.13181	0.00397358	0.012544	bol	Tr0	boule
FBgn0030795	135.587	85.0392	186.135	2.18881	1.13015	1.28326e-08	1.33146e-07	ppk28	Tr0	pickpocket 28
FBgn0028424	79.948	50.2302	109.666	2.18327	1.12649	3.0632e-06	1.98192e-05	JhI-26	Tr0	Juvenile hormone-inducible protein 26
FBgn0015737	8091.58	5086.25	11096.9	2.18175	1.12548	1.58193e-14	4.60368e-13	Hmu	Tr0	Hemomucin
FBgn0259677	48.9711	30.7846	67.1576	2.18153	1.12534	0.000134244	0.000608364	CG42346	Tr0
FBgn0023479	244.229	153.796	334.662	2.17601	1.12169	1.95467e-11	3.34896e-10	Tequila	Tr0	Tequila
FBgn0033188	3940.47	2481.48	5399.46	2.1759	1.12161	4.24638e-15	1.36418e-13	Drat	Tr0	Death resistor Adh domain containing target
FBgn0082831	4729.45	2981.04	6477.86	2.17302	1.1197	1.64184e-07	1.36234e-06	pps	Tr0	protein partner of snf
FBgn0027572	1205.07	760.076	1650.06	2.17092	1.1183	4.17071e-17	1.83557e-15	CG5009	Tr0
FBgn0043536	26.7435	16.8877	36.5993	2.16721	1.11584	0.00397101	0.0125392	Obp57d	Tr0	Odorant-binding protein 57d
FBgn0033919	3631.89	2294.38	4969.4	2.1659	1.11497	9.50216e-11	1.47124e-09	CG8547	Tr0
FBgn0001250	2030.04	1282.54	2777.55	2.16566	1.1148	3.37258e-08	3.22881e-07	if	Tr0	inflated
FBgn0040038	30.1386	19.0482	41.229	2.16446	1.11401	0.00219554	0.00742432	klhl10	Tr0
FBgn0259789	7439.64	4702.4	10176.9	2.16419	1.11383	3.11422e-16	1.19544e-14	vfl	Tr0	vielfaltig
FBgn0037378	1671.62	1056.6	2286.64	2.16415	1.1138	1.71474e-19	9.62737e-18	CG2046	Tr0
FBgn0027655	1680.07	1062.6	2297.54	2.16219	1.11249	7.62913e-11	1.20988e-09	htt	Tr0	huntingtin
FBgn0000008	1100.43	697.494	1503.36	2.15537	1.10794	4.24895e-18	2.05851e-16	a	Tr0	arc
FBgn0032897	854.15	541.517	1166.78	2.15465	1.10746	0.000829022	0.00314217	CG9336	Tr0
FBgn0262738	2225.77	1413.21	3038.32	2.14994	1.1043	0.000111419	0.000514291	norpA	Tr0	no receptor potential A
FBgn0023531	828.112	525.953	1130.27	2.149	1.10366	3.2795e-13	7.6215e-12	CG32809	Tr0
FBgn0261393	46.5653	29.6138	63.5168	2.14484	1.10087	0.000275309	0.00115497	alpha-Est5	Tr0	alpha-Esterase-5
FBgn0015247	2101.14	1337.12	2865.15	2.14277	1.09948	3.00243e-09	3.53323e-08	Iap2	Tr0	Inhibitor of apoptosis 2
FBgn0032637	23.2915	14.8278	31.7552	2.1416	1.09869	0.00824443	0.0238519	CG5050	Tr0
FBgn0051374	121.338	77.3062	165.369	2.13914	1.09703	1.23182e-07	1.04522e-06	sals	Tr0	sarcomere length short
FBgn0037554	739.804	471.361	1008.25	2.13901	1.09694	2.56151e-16	9.92792e-15	DNApol-iota	Tr0	DNApol-iota
FBgn0031535	617.335	393.432	841.238	2.1382	1.0964	1.36499e-15	4.72632e-14	CG12795	Tr0
FBgn0016080	122.579	78.1914	166.966	2.13535	1.09447	1.06612e-07	9.20878e-07	xmas-1	Tr0	xmas-1
FBgn0030316	592.472	378.288	806.657	2.13239	1.09247	5.16919e-13	1.15873e-11	CG11695	Tr0
FBgn0052364	355.909	227.244	484.574	2.13239	1.09247	1.2274e-06	8.58895e-06	CG32364	Tr0
FBgn0085417	409.37	261.461	557.278	2.1314	1.0918	6.11991e-07	4.5558e-06	natalisin	Tr0	natalisin
FBgn0035091	44.9341	28.7053	61.163	2.13072	1.09134	0.000355122	0.00145178	CG3829	Tr0
FBgn0034748	919.715	587.994	1251.44	2.12832	1.08971	7.11187e-09	7.69119e-08	CG17807	Tr0
FBgn0016756	6001.43	3840.3	8162.56	2.1255	1.0878	9.87032e-17	4.07532e-15	Ubp64E	Tr0	Ubiquitin-specific protease 64E
FBgn0267002	387.741	248.165	527.317	2.12487	1.08737	2.55794e-08	2.52122e-07	unc-104	Tr0	unc-104 ortholog (C. elegans)
FBgn0031629	401.42	256.996	545.844	2.12394	1.08674	0.00294473	0.00963993	Clect27	Tr0	C-type lectin 27kD
FBgn0052694	211.668	135.518	287.818	2.12383	1.08667	0.00279307	0.00919166	CG32694	Tr0
FBgn0000163	12853.9	8229.55	17478.2	2.12383	1.08667	5.40233e-21	3.39838e-19	baz	Tr0	bazooka
FBgn0037391	1221.29	782.206	1660.38	2.12269	1.08589	8.82824e-18	4.11129e-16	CG2017	Tr0
FBgn0039594	1903.73	1220.45	2587.01	2.11972	1.08387	8.00809e-19	4.23864e-17	CG9990	Tr0
FBgn0035445	34.8412	22.3365	47.346	2.11967	1.08384	0.00627989	0.0187694	CG12014	Tr0
FBgn0015371	2765.2	1774.09	3756.3	2.11731	1.08223	1.82383e-19	1.01922e-17	chn	Tr0	charlatan
FBgn0261014	20321.7	13069.1	27574.3	2.10989	1.07717	2.28767e-07	1.85093e-06	TER94	Tr0	TER94
FBgn0267033	360.086	231.587	488.586	2.10973	1.07706	1.94968e-12	3.96368e-11	mamo	Tr0	maternal gene required for meiosis
FBgn0036640	1050.75	676.208	1425.29	2.10777	1.07572	6.1347e-17	2.61377e-15	nxf2	Tr0	nuclear RNA export factor 2
FBgn0037007	2861.34	1842.99	3879.69	2.10511	1.07389	4.67267e-11	7.59704e-10	CG5059	Tr0
FBgn0261444	2483.03	1600.7	3365.36	2.10244	1.07206	8.79676e-08	7.73175e-07	CG3638	Tr0
FBgn0033113	141.232	91.0614	191.403	2.10191	1.0717	4.7234e-08	4.39595e-07	Spn42Dc	Tr0	Serpin 42Dc
FBgn0033519	20.9757	13.5415	28.4099	2.09798	1.069	0.0136138	0.037015	CG11825	Tr0
FBgn0003218	246.515	159.174	333.856	2.09743	1.06862	4.3627e-09	4.92649e-08	rdgB	Tr0	retinal degeneration B
FBgn0052533	1649.79	1066.22	2233.36	2.09465	1.06671	5.38429e-18	2.57738e-16	CG32533	Tr0
FBgn0054057	116.515	75.3103	157.721	2.09428	1.06645	3.23774e-07	2.54924e-06	CG34057	Tr0
FBgn0062517	61.465	39.7466	83.1834	2.09284	1.06546	7.16147e-05	0.000346118	CG16984	Tr0
FBgn0029093	9240.73	5976.65	12504.8	2.09228	1.06507	4.29287e-20	2.49173e-18	cathD	Tr0	cathD
FBgn0031188	781.557	506.101	1057.01	2.08854	1.06249	1.79568e-14	5.13694e-13	CG14613	Tr0
FBgn0032202	1064.36	689.462	1439.27	2.08752	1.06179	4.04388e-05	0.000206666	CG18619	Tr0
FBgn0033352	4587.16	2971.93	6202.39	2.08699	1.06142	7.18063e-15	2.24092e-13	PAN2	Tr0	PAN2 ortholog (S. cerevisiae)
FBgn0031299	69.4777	45.0419	93.9134	2.08502	1.06006	2.80872e-05	0.00014873	CG4629	Tr0
FBgn0030603	488.012	316.401	659.623	2.08477	1.05989	9.36507e-14	2.41981e-12	CG5541	Tr0
FBgn0032843	84.802	54.9843	114.62	2.08459	1.05976	6.68796e-06	4.02675e-05	CG10730	Tr0
FBgn0032187	31.3215	20.3163	42.3268	2.08339	1.05893	0.00901333	0.0258091	CG4839	Tr0
FBgn0027552	375.602	244.002	507.202	2.07868	1.05567	1.88398e-11	3.23834e-10	CG10863	Tr0
FBgn0260766	63.3269	41.2078	85.446	2.07354	1.0521	6.67853e-05	0.000325132	CG42564	Tr0
FBgn0262582	5411.48	3522.85	7300.11	2.07222	1.05117	2.13747e-09	2.57332e-08	cic	Tr0	capicua
FBgn0035777	43.3321	28.2108	58.4533	2.07202	1.05104	0.0164582	0.0437006	CG8563	Tr0
FBgn0025621	1872.43	1219.33	2525.53	2.07125	1.0505	8.51139e-18	3.97916e-16	CG16989	Tr0
FBgn0263030	34.9815	22.7839	47.1792	2.07072	1.05013	0.00221192	0.00746524	CG43325	Tr0
FBgn0004914	1372.3	895.423	1849.19	2.06515	1.04625	7.71257e-17	3.24009e-15	Hnf4	Tr0	Hepatocyte nuclear factor 4
FBgn0005198	1965.26	1283.1	2647.41	2.06329	1.04494	2.14975e-12	4.34104e-11	gig	Tr0	gigas
FBgn0040236	922.032	602.102	1241.96	2.06271	1.04454	1.79906e-09	2.19226e-08	c11.1	Tr0	c11.1
FBgn0033835	31.0806	20.2965	41.8647	2.06266	1.04451	0.00370064	0.011819	IM10	Tr0	Immune induced molecule 10
FBgn0085446	6573.11	4296.63	8849.58	2.05966	1.0424	4.16672e-06	2.62248e-05	CG34417	Tr0
FBgn0086784	1149.95	752.37	1547.52	2.05686	1.04044	4.21629e-10	5.82284e-09	stmA	Tr0	stambha A
FBgn0261532	2869.92	1878	3861.83	2.05636	1.04009	3.33771e-18	1.62359e-16	cdm	Tr0	cadmus
FBgn0030486	1666.82	1091.11	2242.53	2.05528	1.03933	5.95773e-09	6.52526e-08	Set2	Tr0	Set2
FBgn0032884	6258.29	4097.05	8419.54	2.05503	1.03916	5.18949e-19	2.86017e-17	Pomp	Tr0	Pomp
FBgn0041706	127.801	83.6891	171.913	2.05418	1.03856	2.85364e-07	2.26613e-06	CG3253	Tr0
FBgn0085599	59.8967	39.2694	80.524	2.05055	1.03601	0.000117773	0.000540917	CG41284	Tr0
FBgn0261394	7259.13	4761.51	9756.75	2.04909	1.03498	6.467e-19	3.51588e-17	Prosalpha3	Tr0	Proteasome alpha3 subunit
FBgn0053993	828.15	543.239	1113.06	2.04893	1.03487	0.000218403	0.000940541	CG33993	Tr0
FBgn0027569	1620.48	1063.55	2177.41	2.0473	1.03372	5.25398e-17	2.25452e-15	cert	Tr0	ceramide transfer protein
FBgn0034880	210.986	138.503	283.469	2.04666	1.03327	2.14059e-09	2.5745e-08	ItgalphaPS5	Tr0	Integrin alphaPS5 subunit
FBgn0259176	7450.97	4892.93	10009	2.04561	1.03253	7.17458e-19	3.86274e-17	bun	Tr0	bunched
FBgn0033886	5310.15	3488.64	7131.66	2.04425	1.03157	1.31279e-18	6.79879e-17	Rpn13	Tr0	Regulatory particle non-ATPase 13
FBgn0027375	825.326	542.31	1108.34	2.04374	1.03121	4.74964e-15	1.52179e-13	RecQ5	Tr0	homolog of RecQ
FBgn0032170	1724.89	1134.22	2315.56	2.04155	1.02966	5.42744e-09	5.99903e-08	CG4658	Tr0
FBgn0034985	3546.46	2336.38	4756.53	2.03585	1.02563	5.24278e-18	2.5298e-16	CG3328	Tr0
FBgn0029662	1425.36	939.802	1910.91	2.03332	1.02383	5.86052e-14	1.55097e-12	CG12206	Tr0
FBgn0025388	775.196	511.365	1039.03	2.03187	1.02281	1.4189e-14	4.16823e-13	CG12179	Tr0
FBgn0262123	167.61	110.6	224.621	2.03093	1.02214	3.90323e-08	3.69562e-07	l(2)41Ab	Tr0	lethal (2) 41Ab
FBgn0013759	1705.55	1125.97	2285.13	2.02948	1.02111	4.36976e-10	6.0003e-09	CASK	Tr0	CASK ortholog
FBgn0033639	829.639	547.778	1111.5	2.02911	1.02084	8.19632e-11	1.28899e-09	CG9003	Tr0
FBgn0002723	397.128	262.322	531.933	2.02779	1.01991	2.25486e-07	1.82561e-06	Met	Tr0	Methoprene-tolerant
FBgn0033079	73.796	48.7678	98.8242	2.02643	1.01894	4.24683e-05	0.000216027	Fmo-2	Tr0	Flavin-containing monooxygenase 2
FBgn0085408	4826.06	3190.52	6461.6	2.02525	1.0181	1.3946e-10	2.09714e-09	Shroom	Tr0	Shroom
FBgn0013763	1000.31	661.8	1338.81	2.02298	1.01648	0.00614645	0.0184347	CG5210	Tr0
FBgn0014037	3199.61	2118.61	4280.61	2.02048	1.0147	1.2033e-10	1.82546e-09	Su(Tpl)	Tr0	Su(Tpl)
FBgn0053208	1742.82	1154.94	2330.71	2.01803	1.01295	0.000162736	0.000719909	Mical	Tr0	Molecule interacting with CasL
FBgn0037071	447.897	296.822	598.972	2.01795	1.01289	2.47089e-12	4.9645e-11	CG7632	Tr0
FBgn0033783	1077.59	714.485	1440.7	2.01642	1.0118	2.62931e-15	8.70278e-14	CG17019	Tr0
FBgn0053255	834.654	553.489	1115.82	2.01597	1.01148	1.36879e-14	4.05074e-13	CG33255	Tr0
FBgn0264307	97.6593	64.7837	130.535	2.01494	1.01073	0.000184307	0.00080672	orb2	Tr0
FBgn0261547	3239.36	2149.14	4329.58	2.01456	1.01047	5.7102e-10	7.64009e-09	Exn	Tr0	Ephexin
FBgn0266717	3841.23	2549.38	5133.08	2.01346	1.00968	0.000253962	0.00107502	Bruce	Tr0	Bruce
FBgn0033748	191.208	127.104	255.313	2.0087	1.00626	1.36665e-08	1.40947e-07	vis	Tr0	vismay
FBgn0037580	8835.64	5874.81	11796.5	2.00797	1.00574	6.46706e-11	1.03053e-09	DppIII	Tr0	Dipeptidyl aminopeptidase III
FBgn0033918	2750.43	1829.44	3671.42	2.00686	1.00494	4.271e-17	1.86604e-15	CG8531	Tr0
FBgn0029944	1465.85	975.207	1956.49	2.00623	1.00449	4.77895e-09	5.35625e-08	Dok	Tr0	Downstream of kinase
FBgn0036663	3282	2184.07	4379.93	2.0054	1.00389	5.17066e-08	4.76343e-07	CG9674	Tr0
FBgn0039501	332.986	221.593	444.378	2.00538	1.00387	0.00217828	0.00738072	CG5987	Tr0
FBgn0032401	151.31	100.716	201.904	2.00469	1.00338	1.47902e-07	1.23922e-06	Plzf	Tr0	Promyelocytic leukemia zinc finger ortholog
FBgn0031190	1704.74	1134.86	2274.63	2.00434	1.00312	5.42094e-09	5.99903e-08	CG12576	Tr0
FBgn0260431	103.537	68.9654	138.108	2.00257	1.00185	4.53187e-06	2.82419e-05	CG42526	Tr0
FBgn0029881	808.866	538.806	1078.93	2.00244	1.00176	7.42361e-09	7.99953e-08	pigs	Tr0	pickled eggs
FBgn0260632	1725.2	1149.52	2300.87	2.0016	1.00115	3.59568e-16	1.35856e-14	dl	Tr0	dorsal
FBgn0001150	136.469	90.9462	181.992	2.00109	1.00079	4.33074e-07	3.32485e-06	gt	Tr0	giant
FBgn0030114	3702.94	2469.69	4936.2	1.99872	0.999075	0.00165165	0.00579064	CG17754	Tr0
FBgn0041210	1024.41	683.501	1365.31	1.99753	0.998215	9.52507e-08	8.30506e-07	HDAC4	Tr0	HDAC4
FBgn0264741	32.34	21.5866	43.0934	1.99631	0.997336	0.0190806	0.0498053	CG43999	Tr0
FBgn0004698	3196.18	2133.54	4258.83	1.99613	0.997207	3.11207e-12	6.13982e-11	mus210	Tr0	mutagen-sensitive 210
FBgn0031023	1683.16	1124.16	2242.15	1.99451	0.996035	1.21112e-06	8.4849e-06	CG14200	Tr0
FBgn0250746	8096.15	5409.6	10782.7	1.99325	0.995122	9.86799e-18	4.56015e-16	Prosbeta7	Tr0	Proteasome beta7 subunit
FBgn0004583	7916.16	5291.11	10541.2	1.99225	0.994398	9.04877e-07	6.53371e-06	ex	Tr0	expanded
FBgn0033159	1648.12	1102.87	2193.37	1.98878	0.991881	8.89852e-05	0.000420597	Dscam1	Tr0	Down syndrome cell adhesion molecule 1
FBgn0030808	1435.89	961.329	1910.45	1.9873	0.990809	2.05566e-15	6.91842e-14	RhoGAP15B	Tr0	Rho GTPase activating protein at 15B
FBgn0030403	1384.56	928.079	1841.03	1.9837	0.988197	3.70184e-07	2.88254e-06	CG1824	Tr0
FBgn0040344	2358.38	1581.57	3135.19	1.98232	0.987193	7.6707e-13	1.66661e-11	CG3711	Tr0
FBgn0026576	492.018	330.038	653.999	1.98159	0.986656	5.53954e-12	1.03884e-10	CG5991	Tr0
FBgn0004367	794.466	532.938	1055.99	1.98146	0.986562	1.83188e-13	4.43751e-12	mei-41	Tr0	meiotic 41
FBgn0028703	962.73	645.929	1279.53	1.98092	0.986168	4.19169e-08	3.94386e-07	Nhe3	Tr0	Na[+]/H[+] hydrogen exchanger 3
FBgn0037918	4322.83	2900.84	5744.83	1.9804	0.985791	8.79597e-11	1.36719e-09	CG6791	Tr0
FBgn0259173	1169.96	785.116	1554.81	1.98036	0.98576	9.07627e-08	7.95415e-07	corn	Tr0	cornetto
FBgn0030017	137.766	92.4601	183.071	1.98001	0.985504	5.64277e-07	4.23736e-06	CG2278	Tr0
FBgn0050108	167.974	112.951	222.996	1.97427	0.981317	1.11965e-07	9.58828e-07	CG30108	Tr0
FBgn0035880	288.717	194.146	383.287	1.97422	0.981282	0.000275642	0.00115556	CG17352	Tr0
FBgn0033491	556.934	374.717	739.15	1.97255	0.980065	4.12111e-07	3.18221e-06	CG18011	Tr0
FBgn0015269	969.355	652.228	1286.48	1.97244	0.979982	4.6449e-08	4.32623e-07	Nf1	Tr0	Neurofibromin 1
FBgn0015283	6044.09	4067.41	8020.76	1.97196	0.979628	5.10321e-17	2.19767e-15	Rpn10	Tr0	Regulatory particle non-ATPase 10
FBgn0038862	1044.82	703.146	1386.49	1.97184	0.979539	2.25434e-14	6.3433e-13	Ubpy	Tr0	UBPY ortholog
FBgn0026433	1132.68	762.391	1502.97	1.9714	0.979218	1.18506e-14	3.56855e-13	Grip128	Tr0	Grip128
FBgn0015801	1308.69	882.008	1735.38	1.96753	0.976388	5.47327e-09	6.03869e-08	Reg-5	Tr0	Rhythmically expressed gene 5
FBgn0051721	372.624	251.222	494.026	1.9665	0.975627	8.2453e-11	1.295e-09	Trim9	Tr0	Trim9
FBgn0033101	1183.67	798.127	1569.22	1.96613	0.975359	1.09753e-14	3.33744e-13	CG9436	Tr0
FBgn0263038	144.087	97.1557	191.019	1.96611	0.975344	5.81609e-07	4.34849e-06	CG43333	Tr0
FBgn0051072	551.403	371.866	730.94	1.9656	0.974971	2.58779e-12	5.15628e-11	Lerp	Tr0	lysosomal enzyme receptor protein
FBgn0039335	1019.18	687.73	1350.63	1.9639	0.973723	4.0261e-08	3.79996e-07	Vps33B	Tr0	Vacuolar protein sorting 33B
FBgn0030053	1894.22	1278.89	2509.56	1.96229	0.972537	1.43683e-15	4.95785e-14	CG12081	Tr0
FBgn0029997	514.08	347.53	680.63	1.95848	0.969732	5.1904e-08	4.77189e-07	CG2258	Tr0
FBgn0260997	75.0508	50.766	99.3355	1.95673	0.968446	9.27521e-05	0.000436512	CG42598	Tr0
FBgn0261553	1422.29	962.475	1882.1	1.95548	0.967525	5.31532e-08	4.86395e-07	CG42671	Tr0
FBgn0030266	1952.26	1321.89	2582.62	1.95374	0.966239	6.94665e-07	5.11735e-06	CG11122	Tr0
FBgn0033960	198.792	134.623	262.962	1.95332	0.965928	0.000231108	0.000987819	CG10151	Tr0
FBgn0030350	1624.08	1100.39	2147.78	1.95183	0.964829	7.58466e-07	5.56008e-06	SelG	Tr0	Selenoprotein G
FBgn0027780	519.305	351.872	686.739	1.95167	0.964712	7.60504e-12	1.38867e-10	U26	Tr0	U26
FBgn0003159	249.068	168.787	329.348	1.95127	0.964414	4.88909e-09	5.46949e-08	ptr	Tr0	proximal to raf
FBgn0042182	614.622	416.662	812.583	1.95022	0.963638	2.38525e-07	1.92083e-06	CG18749	Tr0
FBgn0004655	1608.95	1090.88	2127.02	1.94982	0.963338	3.30702e-08	3.17617e-07	wapl	Tr0	wings apart-like
FBgn0266136	1449.73	983.129	1916.33	1.94922	0.962893	1.11059e-12	2.35754e-11	Gyc76C	Tr0	Guanylyl cyclase at 76C
FBgn0083962	1400.89	950.599	1851.17	1.94737	0.961529	3.58606e-06	2.28819e-05	CG34126	Tr0
FBgn0035842	565.092	383.604	746.58	1.94623	0.960679	4.5031e-12	8.56087e-11	CG7504	Tr0
FBgn0000562	2662.23	1807.68	3516.79	1.94547	0.960122	3.41627e-07	2.68278e-06	egl	Tr0	egalitarian
FBgn0265991	4532.1	3077.52	5986.68	1.94529	0.959988	3.66162e-16	1.37913e-14	Zasp52	Tr0	Z band alternatively spliced PDZ-motif protein 52
FBgn0261360	1082.84	735.563	1430.12	1.94426	0.959218	4.32864e-11	7.07599e-10	CG42637	Tr0
FBgn0032821	2227.28	1513.23	2941.33	1.94374	0.958837	1.35146e-06	9.34277e-06	CdGAPr	Tr0	Cd GTPase activating protein-related
FBgn0029891	2087.08	1418.3	2755.86	1.94307	0.958338	1.66928e-12	3.4402e-11	Pink1	Tr0	PTEN-induced putative kinase 1
FBgn0053196	5335.99	3627.35	7044.62	1.94208	0.957605	0.000800694	0.00304345	dp	Tr0	dumpy
FBgn0026575	4255.88	2893.38	5618.37	1.9418	0.957398	4.73109e-06	2.93616e-05	hang	Tr0	hangover
FBgn0033782	75.5944	51.4081	99.7806	1.94095	0.956763	8.87063e-05	0.000419774	sug	Tr0	sugarbabe
FBgn0086134	7842.18	5334.29	10350.1	1.94029	0.95627	1.56289e-16	6.32261e-15	Prosalpha2	Tr0	Proteasome alpha2 subunit
FBgn0014018	1534.28	1043.76	2024.8	1.93992	0.955997	1.10017e-14	3.33744e-13	Rel	Tr0	Relish
FBgn0039207	1172.51	797.775	1547.24	1.93945	0.955647	3.87279e-08	3.66968e-07	CG5789	Tr0
FBgn0005630	8895.93	6053.62	11738.2	1.93904	0.955346	5.6507e-09	6.22873e-08	lola	Tr0	longitudinals lacking
FBgn0037741	596.793	406.129	787.458	1.93894	0.955265	1.21889e-11	2.15367e-10	CG16908	Tr0
FBgn0029895	369.385	251.395	487.376	1.93869	0.95508	6.52735e-07	4.82029e-06	CG14441	Tr0
FBgn0261787	1061.29	722.454	1400.12	1.938	0.95457	4.04356e-07	3.13239e-06	bru	Tr0	brunelleschi
FBgn0014417	60.9909	41.542	80.4399	1.93635	0.95334	0.000350667	0.00143455	CG13397	Tr0
FBgn0037265	138.28	94.2512	182.308	1.93428	0.951795	1.20471e-06	8.44495e-06	spartin	Tr0	spartin
FBgn0004462	452.183	308.235	596.131	1.93402	0.951599	4.90751e-11	7.92523e-10	Pk17E	Tr0	Protein kinase-like 17E
FBgn0039767	3680.33	2510.42	4850.25	1.93205	0.95013	9.10038e-16	3.2542e-14	CG2218	Tr0
FBgn0261396	6167.98	4207.39	8128.56	1.93197	0.950076	3.56996e-16	1.35309e-14	Rpn3	Tr0	Regulatory particle non-ATPase 3
FBgn0262509	65.7257	44.8645	86.587	1.92996	0.948574	0.000267189	0.00112405	nrm	Tr0	neuromusculin
FBgn0022710	153.6	104.857	202.343	1.9297	0.948377	2.3494e-05	0.00012647	Ac13E	Tr0	Adenylyl cyclase 35C
FBgn0032775	2590.1	1768.86	3411.33	1.92855	0.947513	4.97919e-13	1.12242e-11	CG17544	Tr0
FBgn0036732	4096.71	2797.84	5395.58	1.92848	0.947466	8.96816e-16	3.22246e-14	Oatp74D	Tr0	Organic anion transporting polypeptide 74D
FBgn0032138	7874.86	5379.28	10370.4	1.92785	0.946992	3.06124e-16	1.17887e-14	CG4364	Tr0
FBgn0030077	883.229	604.1	1162.36	1.92412	0.944196	4.76784e-13	1.08495e-11	CG15365	Tr0
FBgn0264975	7203.52	4927.34	9479.69	1.9239	0.944032	6.35702e-08	5.73851e-07	Nrg	Tr0	Neuroglian
FBgn0032341	1567.56	1072.52	2062.59	1.92313	0.943456	4.04706e-06	2.55654e-05	Reps	Tr0
FBgn0002989	597.076	408.778	785.373	1.92127	0.94206	7.06459e-12	1.29986e-10	okr	Tr0	okra
FBgn0020270	1323.03	906.321	1739.74	1.91957	0.94078	5.59796e-14	1.48804e-12	mre11	Tr0	meiotic recombination 11
FBgn0039560	1973.98	1352.77	2595.19	1.91842	0.939921	1.21194e-14	3.63128e-13	CG5514	Tr0
FBgn0036576	2711.67	1858.86	3564.48	1.91756	0.93927	4.20562e-15	1.35471e-13	CG5151	Tr0
FBgn0004368	1882.27	1290.88	2473.67	1.91627	0.938302	2.66982e-11	4.48014e-10	Ptp4E	Tr0	Protein tyrosine phosphatase 4E
FBgn0037623	642.136	440.395	843.878	1.91618	0.938236	9.95428e-07	7.13183e-06	CG9801	Tr0
FBgn0004629	60.191	41.2812	79.1008	1.91615	0.938207	0.000933417	0.00349268	Cys	Tr0	Cystatin-like
FBgn0039920	2722.14	1867.09	3577.2	1.91593	0.938043	2.67552e-06	1.75185e-05	CG11360	Tr0
FBgn0030761	715.423	490.73	940.116	1.91575	0.937909	1.12468e-10	1.71921e-09	CG9784	Tr0
FBgn0036826	194.562	133.509	255.616	1.91459	0.937038	1.12043e-07	9.58828e-07	arx	Tr0	asterix
FBgn0260933	1601.68	1099.41	2103.95	1.91371	0.936374	1.67736e-06	1.13926e-05	rempA	Tr0	reduced mechanoreceptor potential A
FBgn0035724	37.4341	25.7009	49.1673	1.91306	0.935881	0.00463334	0.0143775	CG10064	Tr0
FBgn0028695	9132.89	6271.34	11994.4	1.91258	0.935521	3.41729e-11	5.64769e-10	Rpn1	Tr0	Regulatory particle non-ATPase 1
FBgn0020369	6523.31	4480.37	8566.25	1.91195	0.935046	1.00008e-15	3.54452e-14	Rpt6	Tr0	Regulatory particle triple-A ATPase 6
FBgn0003396	2284.52	1570.38	2998.65	1.90951	0.933204	1.33701e-08	1.38365e-07	shn	Tr0	schnurri
FBgn0052227	43.111	29.637	56.585	1.90927	0.933019	0.00269411	0.00888546	gogo	Tr0	golden goal
FBgn0002787	5716.55	3931.54	7501.55	1.90805	0.932095	1.53156e-15	5.25762e-14	Rpn8	Tr0	Regulatory particle non-ATPase 8
FBgn0034300	1151.58	792.059	1511.11	1.90783	0.931929	2.12602e-13	5.10883e-12	CG5098	Tr0
FBgn0003638	6802.67	4679.38	8925.95	1.90751	0.931688	1.29268e-12	2.71531e-11	su(w[a])	Tr0	suppressor of white-apricot
FBgn0030876	195.484	134.515	256.454	1.90652	0.930939	1.13592e-07	9.71392e-07	CG6762	Tr0
FBgn0039249	641.862	441.759	841.964	1.90593	0.930498	7.55015e-12	1.38075e-10	CG11168	Tr0
FBgn0040233	1181.36	813.873	1548.85	1.90306	0.928321	2.58819e-13	6.15785e-12	cana	Tr0	CENP-ana
FBgn0039544	901.02	621.256	1180.78	1.90064	0.926486	1.03659e-12	2.22801e-11	CG12877	Tr0
FBgn0025382	970.551	669.598	1271.5	1.89891	0.925168	2.54083e-08	2.50641e-07	Rab27	Tr0	Rab27
FBgn0030343	581.552	401.267	761.837	1.89858	0.92492	8.71362e-10	1.12817e-08	ATP7	Tr0	ATP7
FBgn0005613	4806.16	3319.68	6292.64	1.89556	0.92262	3.30511e-15	1.08204e-13	Sox15	Tr0	Sox box protein 15
FBgn0037989	362.186	250.283	474.088	1.8942	0.921592	1.07818e-09	1.37812e-08	CG14741	Tr0
FBgn0026777	4208.99	2909.01	5508.98	1.89376	0.921257	9.40133e-14	2.42397e-12	Rad23	Tr0	Rad23
FBgn0262114	3424.29	2367.83	4480.74	1.89234	0.920171	2.56528e-09	3.03963e-08	RanBPM	Tr0	Ran-binding protein M
FBgn0025866	980.427	678.152	1282.7	1.89146	0.919503	6.34287e-10	8.42095e-09	CalpB	Tr0	Calpain-B
FBgn0002284	5970.22	4129.93	7810.52	1.8912	0.919302	2.92828e-15	9.63925e-14	Prosbeta6	Tr0	Proteasome beta6 subunit
FBgn0085412	2080.52	1439.54	2721.49	1.89052	0.918783	0.000235717	0.00100573	CG34383	Tr0
FBgn0052817	248.751	172.132	325.37	1.89023	0.918564	2.43308e-08	2.40803e-07	CG32817	Tr0
FBgn0026713	2972.03	2056.64	3887.43	1.89019	0.91853	1.5288e-13	3.78733e-12	l(1)G0007	Tr0	lethal (1) G0007
FBgn0010549	3508.5	2428.01	4589	1.89002	0.918402	1.05217e-14	3.21674e-13	l(2)03659	Tr0	lethal (2) 03659
FBgn0031318	2405.61	1665.61	3145.61	1.88856	0.917288	1.15755e-12	2.44859e-11	CG4887	Tr0
FBgn0034638	31.7649	21.9993	41.5304	1.88781	0.916711	0.00971916	0.0275524	CG10433	Tr0
FBgn0005659	316.705	219.354	414.057	1.88762	0.916568	3.51162e-09	4.06084e-08	Ets98B	Tr0	Ets at 98B
FBgn0038966	554.873	384.44	725.307	1.88666	0.915835	2.52978e-06	1.66703e-05	pinta	Tr0	prolonged depolarization afterpotential (PDA) is not apparent
FBgn0041181	1566.63	1085.9	2047.37	1.88541	0.914878	1.31056e-13	3.29421e-12	Tep3	Tr0	Thioester-containing protein 3
FBgn0039240	1770.07	1228.5	2311.63	1.88167	0.912011	1.78578e-11	3.09167e-10	CG3744	Tr0
FBgn0030026	703.021	488.15	917.893	1.88035	0.911001	1.01106e-11	1.80772e-10	sni	Tr0	sniffer
FBgn0261836	5744.74	3989.58	7499.91	1.87988	0.910637	0.000201077	0.000873125	Msp300	Tr0	Muscle-specific protein 300 kDa
FBgn0039466	1370.14	951.691	1788.59	1.87938	0.910258	2.83623e-05	0.00015012	CG5521	Tr0
FBgn0261618	4225.5	2938.01	5513	1.87644	0.907999	5.43129e-10	7.3158e-09	larp	Tr0	La related protein
FBgn0035690	822.024	571.616	1072.43	1.87614	0.907769	5.25723e-12	9.88507e-11	CG10274	Tr0
FBgn0037445	1166.59	811.222	1521.96	1.87614	0.907766	1.93886e-08	1.93645e-07	CG9727	Tr0
FBgn0261641	4729.19	3289.02	6169.36	1.87574	0.907463	1.79709e-06	1.21372e-05	CG42724	Tr0
FBgn0002905	879.701	611.858	1147.54	1.87551	0.907281	7.6565e-08	6.80711e-07	mus308	Tr0	mutagen-sensitive 308
FBgn0035877	658.287	457.956	858.617	1.87489	0.906806	1.8576e-11	3.20676e-10	CG7083	Tr0
FBgn0000244	837.73	583.023	1092.44	1.87375	0.905926	4.57496e-12	8.68376e-11	by	Tr0	blistery
FBgn0052296	1513.31	1053.5	1973.12	1.87291	0.905279	2.9107e-13	6.84384e-12	Mrtf	Tr0	Myocardin-related transcription factor
FBgn0038552	987.749	687.709	1287.79	1.87258	0.905025	8.5032e-07	6.17317e-06	CG18012	Tr0
FBgn0035099	2095.95	1459.53	2732.37	1.87208	0.904646	1.00817e-13	2.58277e-12	CG6845	Tr0
FBgn0052369	694.308	483.575	905.042	1.87157	0.904247	1.88219e-11	3.23834e-10	CG32369	Tr0
FBgn0039507	1509.39	1051.27	1967.51	1.87156	0.904239	9.53711e-11	1.47475e-09	mrt	Tr0	martik
FBgn0028692	8519.57	5936	11103.1	1.87048	0.903405	5.37195e-06	3.29138e-05	Rpn2	Tr0	Regulatory particle non-ATPase 2
FBgn0019890	3917.49	2733.13	5101.86	1.86668	0.900472	2.42746e-14	6.79857e-13	Smg5	Tr0	Smg5
FBgn0033463	2800.57	1953.89	3647.25	1.86666	0.900459	1.69331e-09	2.07603e-08	CG1513	Tr0
FBgn0033652	707.968	494.216	921.719	1.86501	0.899186	0.0004336	0.00173715	ths	Tr0	thisbe
FBgn0003076	989.388	690.67	1288.11	1.86501	0.899184	4.15476e-06	2.61769e-05	Pgm	Tr0	phosphoglucose mutase
FBgn0033052	1946.26	1358.92	2533.61	1.86443	0.898737	1.35297e-07	1.14157e-06	SCAP	Tr0	SREBP cleavage activating protein
FBgn0034542	1092.85	763.23	1422.46	1.86374	0.898202	1.80874e-12	3.69591e-11	Fem-1	Tr0	Fem-1
FBgn0028687	7594.99	5308.34	9881.63	1.86153	0.896488	1.10239e-14	3.33744e-13	Rpt1	Tr0	Regulatory particle triple-A ATPase 1
FBgn0030617	454.34	317.614	591.066	1.86096	0.896045	4.83818e-10	6.57587e-09	CG9095	Tr0
FBgn0031488	1432.66	1001.61	1863.71	1.86071	0.895849	5.2963e-13	1.18281e-11	CG17265	Tr0
FBgn0037115	40.5543	28.3537	52.7548	1.8606	0.895764	0.00501003	0.0154071	CG11249	Tr0
FBgn0004167	6543.95	4575.49	8512.41	1.86044	0.895642	7.68521e-05	0.000368173	kst	Tr0	karst
FBgn0037846	257.772	180.276	335.267	1.85974	0.895104	4.41411e-08	4.13694e-07	CG6574	Tr0
FBgn0052786	213.907	149.619	278.196	1.85936	0.894806	1.8257e-07	1.50554e-06	CG32786	Tr0
FBgn0029922	160.995	112.631	209.359	1.8588	0.894371	1.75205e-06	1.1853e-05	CG14431	Tr0
FBgn0262717	2516.12	1760.3	3271.94	1.85874	0.894323	9.28055e-14	2.40735e-12	Skeletor	Tr0	Skeletor
FBgn0037044	595.33	416.773	773.887	1.85685	0.89286	6.75516e-11	1.07359e-09	CG10585	Tr0
FBgn0250755	270.585	189.453	351.717	1.85649	0.892578	6.52437e-07	4.82029e-06	CG42233	Tr0
FBgn0046225	975.314	682.977	1267.65	1.85607	0.892249	4.39514e-12	8.36887e-11	CG17230	Tr0
FBgn0086711	291.391	204.065	378.718	1.85587	0.892095	4.53094e-05	0.000229701	mol	Tr0	moladietz
FBgn0034398	7434.47	5207.56	9661.38	1.85526	0.891622	8.80331e-06	5.18489e-05	CG15098	Tr0
FBgn0014141	8866.33	6211.58	11521.1	1.85477	0.891243	1.33715e-14	3.96688e-13	cher	Tr0	cheerio
FBgn0015571	392.474	274.998	509.949	1.85437	0.890931	1.65527e-09	2.03771e-08	alpha-Est3	Tr0	alpha-Esterase-3
FBgn0035812	547.763	383.861	711.665	1.85397	0.890614	1.65943e-10	2.46758e-09	CG7457	Tr0
FBgn0020261	2899.21	2031.81	3766.62	1.85382	0.890504	1.46992e-09	1.83397e-08	pcm	Tr0	pacman
FBgn0038427	1337.72	937.837	1737.59	1.85277	0.889682	3.81205e-12	7.37549e-11	ema	Tr0	endosomal maturation defective
FBgn0028686	8049.41	5648.3	10450.5	1.85021	0.887688	1.90267e-14	5.40439e-13	Rpt3	Tr0	Regulatory particle triple-A ATPase 3
FBgn0035807	1433.27	1006.25	1860.29	1.84874	0.88654	5.82995e-09	6.40867e-08	CG7492	Tr0
FBgn0027280	1368.91	961.143	1776.69	1.84851	0.886365	1.10493e-12	2.35536e-11	l(1)G0193	Tr0	lethal (1) G0193
FBgn0032216	4609.34	3236.52	5982.16	1.84833	0.886223	4.11341e-14	1.11564e-12	CG5384	Tr0
FBgn0039157	938.376	659.126	1217.63	1.84733	0.885444	1.78772e-09	2.18287e-08	Myo95E	Tr0	Myosin 95E
FBgn0001316	10709.1	7524.29	13894	1.84655	0.884835	7.20156e-07	5.28569e-06	klar	Tr0	klarsicht
FBgn0051793	381.019	267.761	494.277	1.84596	0.884373	3.02436e-09	3.55207e-08	CG31793	Tr0
FBgn0000533	891.704	626.733	1156.68	1.84556	0.884061	8.67475e-12	1.56263e-10	ea	Tr0	easter
FBgn0027579	1018.95	716.177	1321.73	1.84553	0.884035	4.91709e-12	9.30375e-11	mino	Tr0	minotaur
FBgn0052372	1547.21	1087.73	2006.69	1.84485	0.883501	0.000386963	0.00157232	ltl	Tr0	larval translucida
FBgn0038301	1578.38	1109.85	2046.91	1.84431	0.883078	8.67763e-13	1.87859e-11	CG6654	Tr0
FBgn0052681	36.9339	25.9718	47.8961	1.84416	0.88296	0.00819933	0.0237385	CG32681	Tr0
FBgn0030120	37.932	26.6762	49.1878	1.84388	0.882748	0.00731834	0.0214479	CG17440	Tr0
FBgn0262579	1503.02	1057.61	1948.43	1.84229	0.881498	4.74331e-11	7.69108e-10	Ect4	Tr0	Ectoderm-expressed 4
FBgn0064126	1061.07	746.642	1375.49	1.84224	0.881462	3.06198e-11	5.09552e-10	CG33722	Tr0
FBgn0032691	852.891	600.218	1105.56	1.84194	0.881223	1.67558e-11	2.92193e-10	Atac2	Tr0	Ada2a-containing complex component 2
FBgn0260748	1638.6	1153.41	2123.79	1.8413	0.880727	8.93752e-13	1.93137e-11	CG5004	Tr0
FBgn0032234	295.968	208.365	383.57	1.84086	0.880377	2.49581e-08	2.46808e-07	gny	Tr0	garnysstan
FBgn0037646	31.8202	22.4079	41.2325	1.84009	0.879775	0.0126026	0.0346861	CAHbeta	Tr0	Carbonic anhydrase beta
FBgn0039637	476.065	335.444	616.685	1.83841	0.87846	7.80314e-10	1.01247e-08	CG11880	Tr0
FBgn0033229	1353.08	953.545	1752.61	1.83799	0.87813	1.889e-12	3.85337e-11	CG12822	Tr0
FBgn0033273	541.862	381.933	701.791	1.83747	0.877723	2.9614e-10	4.2258e-09	Gasz	Tr0	GASZ ortholog
FBgn0032149	1269.36	894.83	1643.89	1.83709	0.877423	2.56903e-12	5.13593e-11	CG4036	Tr0
FBgn0039668	1737.35	1225.73	2248.96	1.83479	0.875618	1.74712e-08	1.76548e-07	Trc8	Tr0	Trc8
FBgn0039631	454.417	320.66	588.175	1.83426	0.8752	1.14665e-09	1.45481e-08	Sirt7	Tr0	Sirt7
FBgn0260486	1054.58	744.392	1364.77	1.8334	0.874525	2.78061e-06	1.81177e-05	Ziz	Tr0	Zizimin ortholog (H. sapiens)
FBgn0086347	3073.65	2169.91	3977.4	1.83298	0.874193	6.54424e-12	1.21154e-10	Myo31DF	Tr0	Myosin 31DF
FBgn0052152	897.979	634.474	1161.48	1.83063	0.872337	1.88302e-11	3.23834e-10	CG32152	Tr0
FBgn0035390	5769.51	4077.46	7461.56	1.82995	0.871806	3.11167e-08	3.00536e-07	scramb2	Tr0	scramblase 2
FBgn0040388	3941.86	2788	5095.73	1.82773	0.870056	1.77911e-13	4.32714e-12	boi	Tr0	brother of ihog
FBgn0033050	2156.34	1525.67	2787.01	1.82675	0.869278	6.5245e-13	1.44368e-11	Pngl	Tr0	PNGase-like
FBgn0030286	954.459	675.491	1233.43	1.82597	0.868664	1.77973e-11	3.08563e-10	CG1657	Tr0
FBgn0016697	5145.64	3642.23	6649.04	1.82554	0.868323	1.09369e-13	2.79589e-12	Prosalpha5	Tr0	Proteasome alpha5 subunit
FBgn0033177	886.551	627.674	1145.43	1.82488	0.8678	2.44632e-11	4.12816e-10	CG11141	Tr0
FBgn0266696	4391.95	3110.63	5673.26	1.82383	0.866973	1.26187e-08	1.31154e-07	CG45186	Tr0
FBgn0035975	32.9189	23.3249	42.513	1.82264	0.866033	0.0130679	0.0357249	PGRP-LA	Tr0	Peptidoglycan recognition protein LA
FBgn0003459	723.247	512.474	934.02	1.82257	0.865975	8.40834e-11	1.31888e-09	stwl	Tr0	stonewall
FBgn0004643	2233.96	1583.08	2884.84	1.82229	0.865756	6.78961e-13	1.49683e-11	Zw10	Tr0	Zeste-white 10
FBgn0027339	7207.2	5107.96	9306.43	1.82195	0.865481	9.68682e-14	2.4869e-12	jim	Tr0	jim
FBgn0026313	1266.84	897.849	1635.83	1.82194	0.865477	5.88613e-12	1.09476e-10	X11L	Tr0	X11L
FBgn0051352	5734.22	4065.1	7403.33	1.82119	0.864883	1.22776e-13	3.11215e-12	Unc-115a	Tr0
FBgn0037636	4992.09	3539.02	6445.16	1.82117	0.864865	1.60889e-13	3.96937e-12	CG9821	Tr0
FBgn0050033	56.0953	39.7737	72.417	1.82073	0.864515	0.00183202	0.00632885	CG30033	Tr0
FBgn0001324	3572.66	2533.23	4612.1	1.82064	0.864447	3.01611e-13	7.06405e-12	kto	Tr0	kohtalo
FBgn0038425	379.155	269.028	489.283	1.8187	0.86291	6.83778e-09	7.4148e-08	CG14881	Tr0
FBgn0002121	5005.32	3552.78	6457.86	1.81769	0.862109	8.27701e-12	1.49772e-10	l(2)gl	Tr0	lethal (2) giant larvae
FBgn0036814	729.928	518.152	941.705	1.81743	0.861901	0.000335294	0.00137823	CG14073	Tr0
FBgn0033234	35.0386	24.8783	45.199	1.8168	0.861403	0.0119962	0.0332206	CG8791	Tr0
FBgn0023458	2563.1	1820.39	3305.81	1.81599	0.860758	0.000320981	0.00132438	Rbcn-3A	Tr0	Rabconnectin-3A
FBgn0033929	3999.48	2842.31	5156.65	1.81425	0.859371	2.80057e-13	6.61078e-12	Tfb1	Tr0	TFB1 ortholog (S. cerevisiae)
FBgn0040268	1021.5	726.151	1316.86	1.81348	0.858758	2.00825e-11	3.4323e-10	Top3alpha	Tr0	Topoisomerase 3alpha
FBgn0003326	1312.89	933.649	1692.14	1.81239	0.857897	9.83639e-08	8.55168e-07	sca	Tr0	scabrous
FBgn0031637	1441.15	1025.01	1857.29	1.81198	0.85757	2.31332e-10	3.36089e-09	mxt	Tr0	mextli
FBgn0036059	1819.79	1294.35	2345.22	1.8119	0.857503	2.03029e-12	4.12059e-11	nudE	Tr0	nudE
FBgn0030528	183.842	130.854	236.83	1.80988	0.855897	0.000452066	0.00180451	CG11095	Tr0
FBgn0266666	2799.58	1992.84	3606.33	1.80964	0.855706	6.75285e-13	1.49146e-11	Sem1	Tr0	Sem1 ortholog (S. cerevisiae)
FBgn0032022	240.217	171.096	309.339	1.80799	0.854383	0.000165618	0.000731581	CG14275	Tr0
FBgn0038404	129.244	92.098	166.389	1.80665	0.853321	0.00807088	0.0233948	CG8925	Tr0
FBgn0030052	445.19	317.338	573.042	1.80578	0.852619	2.54558e-05	0.000135753	CG12065	Tr0
FBgn0000414	1877.65	1338.53	2416.77	1.80553	0.852422	9.83946e-09	1.0462e-07	Dab	Tr0	Disabled
FBgn0025391	111.619	79.5809	143.657	1.80517	0.852137	4.79469e-05	0.00024195	Scgdelta	Tr0	Sarcoglycan delta
FBgn0042173	401.26	286.178	516.341	1.80426	0.851411	7.00813e-09	7.59267e-08	CG18853	Tr0
FBgn0032399	128.302	91.5091	165.094	1.80413	0.851301	0.00316777	0.0103006	CG6785	Tr0
FBgn0032596	4864.45	3469.87	6259.02	1.80382	0.851056	3.18716e-13	7.42127e-12	Prosbeta4	Tr0	Proteasome beta4 subunit
FBgn0039508	2223.34	1586.32	2860.36	1.80314	0.850512	1.69325e-12	3.48363e-11	CG3368	Tr0
FBgn0035510	2618.73	1868.43	3369.03	1.80313	0.850506	3.82178e-05	0.000196115	Cpr64Aa	Tr0	Cuticular protein 64Aa
FBgn0030330	1204.5	859.939	1549.05	1.80135	0.849081	1.85102e-11	3.19999e-10	Tango10	Tr0	Transport and Golgi organization 10
FBgn0034723	1938.19	1384.38	2491.99	1.80008	0.84806	3.20395e-12	6.2901e-11	CG13506	Tr0
FBgn0027571	1742.92	1244.99	2240.85	1.7999	0.84792	0.0135602	0.0368792	CG3523	Tr0
FBgn0032702	817.596	584.169	1051.02	1.79917	0.847335	1.03566e-10	1.59124e-09	CG10376	Tr0
FBgn0039016	1394.47	996.382	1792.56	1.79907	0.847249	1.11103e-11	1.97179e-10	Dcr-1	Tr0	Dicer-1
FBgn0038395	169.635	121.233	218.037	1.79849	0.84679	0.000352245	0.00144051	CG10407	Tr0
FBgn0035137	663.818	474.461	853.176	1.7982	0.846553	3.97874e-10	5.51379e-09	CG1233	Tr0
FBgn0052783	199.089	142.334	255.845	1.79749	0.845987	1.369e-06	9.45322e-06	CG32783	Tr0
FBgn0000152	751.636	537.517	965.755	1.7967	0.845348	1.86842e-10	2.75112e-09	Axs	Tr0	Abnormal X segregation
FBgn0035260	52.2674	37.3846	67.1502	1.7962	0.844949	0.00313646	0.0102071	CG7991	Tr0
FBgn0086370	585.75	419.071	752.43	1.79547	0.844364	7.63295e-10	9.92531e-09	sra	Tr0	sarah
FBgn0037944	1615.21	1155.92	2074.49	1.79467	0.843718	3.56682e-05	0.000184801	CG6923	Tr0
FBgn0039633	2837.91	2031.49	3644.32	1.79392	0.843113	0.0011935	0.00435212	CG11873	Tr0
FBgn0016977	4742.81	3395.13	6090.48	1.79388	0.843087	0.000635111	0.00247353	spen	Tr0	split ends
FBgn0053969	504.502	361.209	647.796	1.79341	0.842707	2.54882e-09	3.02609e-08	CG33969	Tr0
FBgn0263667	1031.92	738.853	1324.99	1.79331	0.842627	1.08225e-07	9.32128e-07	Lpt	Tr0	Lost PHDs of trr
FBgn0033698	2184.51	1564.43	2804.6	1.79273	0.842155	8.51289e-06	5.02123e-05	CG8858	Tr0
FBgn0036643	251.813	180.339	323.287	1.79266	0.842102	2.62568e-07	2.10457e-06	Syx8	Tr0	Syntaxin 8
FBgn0035802	1759.86	1260.95	2258.78	1.79134	0.841036	6.00232e-12	1.11293e-10	CG33275	Tr0
FBgn0026380	5680.66	4070.29	7291.03	1.79128	0.840993	4.8937e-13	1.10878e-11	Prosbeta3	Tr0	Proteasome beta3 subunit
FBgn0034756	44.6967	32.0375	57.3559	1.79027	0.840178	0.00602298	0.0181278	Cyp6d2	Tr0	Cyp6d2
FBgn0015572	48.1046	34.4824	61.7269	1.7901	0.840039	0.0135591	0.0368792	alpha-Est4	Tr0	alpha-Esterase-4
FBgn0266111	847.881	607.839	1087.92	1.78982	0.839817	1.83129e-07	1.50912e-06	ana3	Tr0	anastral spindle 3
FBgn0261610	480.131	344.317	615.945	1.78889	0.839061	4.30879e-09	4.87478e-08	CG42699	Tr0
FBgn0025864	3457.56	2479.58	4435.54	1.78883	0.839012	1.75596e-08	1.77144e-07	Crag	Tr0	Calmodulin-binding protein related to a Rab3 GDP/GTP exchange protein
FBgn0015793	497.412	357.057	637.768	1.78618	0.836875	1.08901e-07	9.37282e-07	Rab19	Tr0	Rab19
FBgn0039140	1284.28	921.943	1646.62	1.78604	0.836761	1.59378e-09	1.96806e-08	Miro	Tr0	Mitochondrial Rho
FBgn0031879	13213.9	9487.15	16940.7	1.78565	0.83645	0.000217788	0.000938228	uif	Tr0	uninflatable
FBgn0037531	200.878	144.224	257.533	1.78564	0.836439	1.60294e-06	1.09056e-05	CG10445	Tr0
FBgn0264325	754.18	541.485	966.874	1.7856	0.836406	2.62957e-10	3.78375e-09	Atg6	Tr0	Autophagy-specific gene 6
FBgn0003862	3135.5	2251.85	4019.14	1.78482	0.835776	0.000241703	0.00102835	trx	Tr0	trithorax
FBgn0033302	308.544	221.637	395.451	1.78422	0.835296	8.50297e-08	7.49546e-07	Cyp6a14	Tr0	Cyp6a14
FBgn0053062	382.163	274.588	489.738	1.78354	0.834743	1.89118e-08	1.89654e-07	CG33062	Tr0
FBgn0033945	136.344	97.9764	174.712	1.78321	0.834476	0.0136584	0.0371195	CG12868	Tr0
FBgn0037853	778.809	559.714	997.904	1.78288	0.834211	0.0189013	0.0494445	CG14696	Tr0
FBgn0261363	39.3117	28.2536	50.3697	1.78277	0.834122	0.0100831	0.0284386	PPO3	Tr0	Prophenoloxidase 3
FBgn0000489	290.458	208.795	372.122	1.78224	0.83369	0.00654925	0.0194775	Pka-C3	Tr0	cAMP-dependent protein kinase 3
FBgn0025739	1440.23	1036.15	1844.31	1.77996	0.831846	2.08441e-11	3.55237e-10	pon	Tr0	partner of numb
FBgn0031048	1979.93	1425.19	2534.68	1.77849	0.830656	7.10726e-12	1.30571e-10	CG12237	Tr0
FBgn0030893	671.293	483.24	859.345	1.7783	0.830497	7.26546e-10	9.52362e-09	RhoGAP16F	Tr0	Rho GTPase activating protein at 16F
FBgn0000346	217.464	156.554	278.374	1.77813	0.830365	1.13209e-06	7.99182e-06	comt	Tr0	comatose
FBgn0040068	1226.38	882.955	1569.8	1.7779	0.830171	1.32374e-09	1.66542e-08	Vav	Tr0	Vav ortholog (H. sapiens)
FBgn0262656	2463.9	1774.1	3153.7	1.77763	0.829955	0.000160166	0.000710109	dm	Tr0	diminutive
FBgn0035397	2994.95	2156.74	3833.15	1.77729	0.82968	2.35684e-06	1.56105e-05	CG11486	Tr0
FBgn0028684	5728.89	4125.62	7332.15	1.77722	0.829625	1.11054e-12	2.35754e-11	Rpt5	Tr0	Regulatory particle triple-A ATPase 5
FBgn0022981	211.269	152.151	270.387	1.77709	0.829519	4.88188e-05	0.000245627	rpk	Tr0	ripped pocket
FBgn0035959	720.092	518.614	921.571	1.77699	0.829434	1.68816e-06	1.14404e-05	CG4911	Tr0
FBgn0036285	1465.58	1056.8	1874.37	1.77363	0.826702	2.53537e-11	4.26645e-10	toe	Tr0	twin of eyg
FBgn0003891	6911.94	4986.43	8837.45	1.7723	0.825623	0.000301523	0.00125054	tud	Tr0	tudor
FBgn0027565	1318.32	951.116	1685.53	1.77216	0.825507	3.67531e-11	6.05745e-10	CG5498	Tr0
FBgn0020545	907.974	655.44	1160.51	1.77058	0.824221	2.01294e-10	2.94586e-09	kraken	Tr0	kraken
FBgn0052318	121.917	88.0102	155.824	1.77052	0.824176	0.00553988	0.0168383	CG32318	Tr0
FBgn0001978	1904.7	1375.44	2433.95	1.76958	0.823405	1.62134e-08	1.65229e-07	stc	Tr0	shuttle craft
FBgn0020379	300.076	216.772	383.379	1.76859	0.822596	1.6506e-07	1.36866e-06	Rfx	Tr0	Rfx
FBgn0033749	531.34	383.852	678.827	1.76846	0.822492	3.96045e-09	4.51468e-08	achi	Tr0	achintya
FBgn0028480	896.507	647.708	1145.31	1.76824	0.822317	2.55633e-10	3.69607e-09	CG17841	Tr0
FBgn0026077	3936.1	2844.73	5027.47	1.76729	0.821542	0.00102527	0.00380322	Gasp	Tr0	Gasp
FBgn0003067	5509.42	3981.89	7036.96	1.76724	0.821501	6.56988e-05	0.000320362	Pepck	Tr0	Phosphoenolpyruvate carboxykinase
FBgn0032815	1645.17	1189.17	2101.17	1.76692	0.82124	2.45631e-11	4.1392e-10	CG10462	Tr0
FBgn0010417	2320.43	1677.42	2963.43	1.76666	0.821023	0.00080464	0.00305651	Taf6	Tr0	TBP-associated factor 6
FBgn0050372	1367.21	988.374	1746.04	1.76657	0.820954	2.92745e-07	2.31861e-06	Asap	Tr0	ArfGAP with SH3 domain, ankyrin repeat and PH domain
FBgn0024992	1048.23	757.794	1338.67	1.76653	0.820919	1.30329e-10	1.96722e-09	CG2658	Tr0
FBgn0027529	1306.52	944.612	1668.42	1.76625	0.820687	6.69501e-06	4.02675e-05	CG8920	Tr0
FBgn0039727	992.989	718.254	1267.72	1.76501	0.819674	5.42475e-09	5.99903e-08	CG15523	Tr0
FBgn0010590	5935.14	4293.07	7577.21	1.76499	0.819658	1.7164e-12	3.52522e-11	Prosbeta1	Tr0	Proteasome beta1 subunit
FBgn0033431	433.245	313.422	553.069	1.76461	0.819353	1.36452e-08	1.40848e-07	CG1827	Tr0
FBgn0023172	3916.46	2833.66	4999.25	1.76424	0.819047	9.38749e-05	0.000440933	RhoGEF2	Tr0	Rho guanine nucleotide exchange factor 2
FBgn0029976	583.917	422.543	745.292	1.76382	0.818707	0.000341598	0.0014027	snz	Tr0	snazarus
FBgn0004066	8897.34	6441.4	11353.3	1.76255	0.817664	1.42622e-12	2.96471e-11	Prosalpha4	Tr0	Proteasome alpha4 subunit
FBgn0033095	347.891	252.02	443.762	1.76082	0.81625	0.00972304	0.0275524	CG3409	Tr0
FBgn0263240	3480.36	2522.66	4438.05	1.75927	0.814977	1.5279e-09	1.90433e-08	Coop	Tr0	Corepressor of Pangolin
FBgn0031039	196.895	142.728	251.062	1.75903	0.814779	3.04249e-06	1.97278e-05	Shawn	Tr0	Shawn
FBgn0032817	1870.76	1356.29	2385.23	1.75865	0.814468	1.43444e-05	8.12581e-05	CG10631	Tr0
FBgn0035193	140.148	101.616	178.679	1.75837	0.814242	7.21956e-05	0.000348786	CG9192	Tr0
FBgn0031824	398.14	288.712	507.568	1.75804	0.813969	2.18673e-05	0.000118563	CG9547	Tr0
FBgn0025712	42.3048	30.6888	53.9209	1.75702	0.813134	0.0092234	0.0263241	CG13920	Tr0
FBgn0038912	383.848	278.604	489.093	1.75551	0.811892	4.85826e-08	4.50401e-07	CG6656	Tr0
FBgn0050069	6541.67	4750.93	8332.4	1.75384	0.81052	5.01234e-05	0.000251454	CG30069	Tr0
FBgn0052801	72.4774	52.6661	92.2886	1.75233	0.809278	0.00110378	0.00405438	CG32801	Tr0
FBgn0029134	6179.81	4492.65	7866.97	1.75108	0.808242	3.58792e-12	6.98685e-11	Prosbeta5	Tr0	Proteasome beta5 subunit
FBgn0011202	1375.09	999.674	1750.5	1.75107	0.808234	8.42688e-11	1.32006e-09	dia	Tr0	diaphanous
FBgn0028740	43.6567	31.7451	55.5682	1.75045	0.807726	0.00845192	0.0243758	CG6362	Tr0
FBgn0033194	3375.92	2455.46	4296.37	1.74972	0.807126	2.99573e-11	4.9922e-10	Vps13	Tr0	Vacuolar protein sorting 13
FBgn0020304	3427.78	2494.41	4361.16	1.74837	0.806014	2.76966e-05	0.00014692	drongo	Tr0	drongo
FBgn0031428	259.53	188.892	330.168	1.74792	0.80564	7.11871e-07	5.23127e-06	CG9886	Tr0
FBgn0004797	1096.74	798.291	1395.18	1.74771	0.805465	2.19852e-10	3.20185e-09	mdy	Tr0	midway
FBgn0043364	1012.91	738.127	1287.69	1.74453	0.802839	3.25636e-10	4.60838e-09	cbt	Tr0	cabut
FBgn0038547	129.387	94.2993	164.475	1.74418	0.802553	5.92107e-05	0.000291684	CG17803	Tr0
FBgn0031045	93.1631	67.9046	118.422	1.74394	0.802351	0.000350377	0.00143385	CG14212	Tr0
FBgn0085222	46.9598	34.2377	59.6818	1.74316	0.801707	0.00691131	0.0204364	CG34193	Tr0
FBgn0024236	2081.51	1518.26	2644.76	1.74196	0.800714	3.04698e-05	0.000160217	foi	Tr0	fear-of-intimacy
FBgn0038679	2413.73	1761.67	3065.79	1.74027	0.799315	5.75212e-06	3.50465e-05	CG6040	Tr0
FBgn0031390	2658.66	1941.28	3376.05	1.73909	0.798329	8.16033e-05	0.000389382	tho2	Tr0	tho2
FBgn0031144	881.166	643.476	1118.86	1.73877	0.798065	8.96817e-10	1.15863e-08	CG1529	Tr0
FBgn0034399	1846.99	1348.85	2345.13	1.73862	0.797941	0.00462077	0.0143422	CG15083	Tr0
FBgn0025676	840.872	614.118	1067.63	1.73847	0.79782	1.07304e-09	1.37301e-08	CkIIalpha-i3	Tr0	CKII-alpha subunit interactor-3
FBgn0032517	666.041	486.446	845.636	1.7384	0.797758	3.79982e-09	4.34808e-08	CG7099	Tr0
FBgn0030757	532.26	389.217	675.304	1.73503	0.794961	0.00508512	0.0155941	CG9902	Tr0
FBgn0002873	2864.69	2094.9	3634.48	1.73492	0.794872	3.25249e-08	3.13382e-07	mud	Tr0	mushroom body defect
FBgn0038686	1119.96	819.095	1420.82	1.73462	0.794617	3.60384e-10	5.05253e-09	CG5555	Tr0
FBgn0038180	1515.2	1108.35	1922.06	1.73417	0.794242	0.000104139	0.000483867	Cht5	Tr0	Cht5
FBgn0038244	2347.21	1717.16	2977.26	1.73383	0.793963	4.35949e-11	7.11675e-10	CG7987	Tr0
FBgn0031099	630.596	461.632	799.56	1.73203	0.792464	5.34905e-09	5.93982e-08	CG17065	Tr0
FBgn0003016	1020.01	746.784	1293.24	1.73174	0.792226	6.49115e-10	8.58933e-09	osp	Tr0	outspread
FBgn0041713	365.236	267.606	462.865	1.72965	0.790477	1.18859e-07	1.01283e-06	yellow-c	Tr0	yellow-c
FBgn0035427	433.351	317.579	549.123	1.72909	0.790016	3.32307e-05	0.000173143	ckd	Tr0	cracked
FBgn0050295	722.389	529.435	915.343	1.72891	0.789859	3.43736e-09	3.97879e-08	Ipk1	Tr0	Ipk1
FBgn0029524	274.725	201.444	348.007	1.72756	0.788737	1.01101e-06	7.23883e-06	CG3176	Tr0
FBgn0039214	2581.37	1892.91	3269.83	1.72741	0.78861	0.000585626	0.0022927	puf	Tr0	puffyeye
FBgn0035083	6244.08	4580.76	7907.4	1.72622	0.787617	1.61387e-05	9.03153e-05	Tina-1	Tr0	Troponin C-akin-1
FBgn0034928	296.238	217.421	375.056	1.72502	0.786614	0.00835844	0.024141	CG13562	Tr0
FBgn0082585	314.328	230.746	397.911	1.72445	0.78614	3.67414e-07	2.86283e-06	sprt	Tr0	sprite
FBgn0028343	3082.66	2263.29	3902.03	1.72405	0.7858	3.723e-11	6.12765e-10	l(1)G0222	Tr0	lethal (1) G0222
FBgn0036416	105.574	77.5233	133.624	1.72367	0.785482	0.00729606	0.0213957	CG7924	Tr0
FBgn0013343	379.62	278.769	480.472	1.72355	0.785381	0.00126307	0.00458205	Syx1A	Tr0	Syntaxin 1A
FBgn0034742	1701.38	1249.97	2152.78	1.72227	0.784312	0.000205833	0.000891844	CG4294	Tr0
FBgn0036211	1322.4	971.573	1673.24	1.72219	0.784246	3.04469e-10	4.33436e-09	CG5946	Tr0
FBgn0031060	901.932	663.069	1140.79	1.72048	0.782807	1.41201e-09	1.76538e-08	CG14231	Tr0
FBgn0033669	1814.92	1334.3	2295.54	1.7204	0.782746	5.90873e-09	6.4775e-08	PI31	Tr0
FBgn0037999	899.672	661.719	1137.62	1.71919	0.781733	1.54699e-09	1.91818e-08	CG4860	Tr0
FBgn0028690	8176.91	6014.51	10339.3	1.71906	0.781622	1.38655e-11	2.43559e-10	Rpn5	Tr0	Regulatory particle non-ATPase 5
FBgn0266173	325.603	239.544	411.662	1.71853	0.781172	3.88438e-07	3.01491e-06	pre-mod(mdg4)-K	Tr0
FBgn0036017	195.11	143.546	246.674	1.71843	0.78109	9.3674e-06	5.49289e-05	CG3280	Tr0
FBgn0033155	1307.87	962.905	1652.84	1.71652	0.779486	2.75964e-08	2.70009e-07	Br140	Tr0
FBgn0266488	5470.39	4027.64	6913.14	1.71643	0.779408	0.000114767	0.000528323	CG45087	Tr0
FBgn0032018	780.378	574.689	986.066	1.71582	0.778902	2.12171e-08	2.11205e-07	CG7806	Tr0
FBgn0261451	7409.45	5456.75	9362.16	1.7157	0.778799	1.68822e-06	1.14404e-05	trol	Tr0	terribly reduced optic lobes
FBgn0029504	953.02	702.018	1204.02	1.71509	0.778283	1.536e-09	1.91046e-08	CHES-1-like	Tr0	Checkpoint suppressor homologue
FBgn0038881	3627.33	2672.49	4582.16	1.71456	0.777842	1.26256e-09	1.59346e-08	CG16791	Tr0
FBgn0015295	1408.56	1038.29	1778.83	1.71323	0.776717	4.69639e-10	6.39764e-09	shark	Tr0	SH2 ankyrin repeat kinase
FBgn0030336	2312.47	1704.99	2919.95	1.71259	0.776181	1.19533e-10	1.81566e-09	CG1578	Tr0
FBgn0087035	8060.98	5953.41	10168.5	1.70802	0.772325	2.6631e-11	4.47512e-10	AGO2	Tr0	Argonaute 2
FBgn0037653	1379.01	1019.31	1738.71	1.70577	0.770426	2.7601e-09	3.25443e-08	CG11982	Tr0
FBgn0037213	10218.4	7554.44	12882.3	1.70527	0.769997	2.42027e-11	4.09572e-10	CG12581	Tr0
FBgn0015714	171.729	127.017	216.441	1.70403	0.768952	0.00025739	0.00108854	Cyp6a17	Tr0	Cytochrome P450-6a17
FBgn0037747	1108.36	819.869	1396.86	1.70376	0.768719	1.6809e-06	1.14101e-05	CG8481	Tr0
FBgn0029861	1419.93	1050.44	1789.42	1.7035	0.7685	5.50718e-10	7.40143e-09	CG3815	Tr0
FBgn0015396	3500.21	2589.55	4410.87	1.70334	0.768363	8.53029e-11	1.33279e-09	jumu	Tr0	jumeau
FBgn0026872	282.813	209.245	356.381	1.70317	0.768224	1.3093e-06	9.08795e-06	CG14777	Tr0
FBgn0003082	1650.34	1221.09	2079.59	1.70306	0.768127	3.59741e-10	5.0494e-09	phr	Tr0	photorepair
FBgn0014001	1956.73	1447.99	2465.48	1.70269	0.767818	2.56575e-10	3.70077e-09	Pak	Tr0	PAK-kinase
FBgn0016754	810.736	600.032	1021.44	1.70231	0.767494	4.7011e-05	0.000237626	sba	Tr0	six-banded
FBgn0003416	565.911	418.87	712.952	1.70209	0.767304	3.79919e-05	0.000195397	sl	Tr0	small wing
FBgn0050015	1850.46	1369.66	2331.27	1.70208	0.767303	8.11188e-05	0.000387378	CG30015	Tr0
FBgn0030932	128.201	94.9112	161.49	1.70148	0.766794	0.000130685	0.000593867	Ggt-1	Tr0	gamma-glutamyl transpeptidase
FBgn0261983	677.966	501.926	854.005	1.70146	0.76677	1.20082e-08	1.25241e-07	l(2)gd1	Tr0	lethal (2) giant discs 1
FBgn0030065	577.805	428.107	727.503	1.69935	0.764981	8.6144e-06	5.07861e-05	CG12075	Tr0
FBgn0035586	343.907	254.862	432.952	1.69877	0.764493	0.000103243	0.000480616	CG10671	Tr0
FBgn0051140	83.3225	61.7487	104.896	1.69876	0.764484	0.0124651	0.034374	CG31140	Tr0
FBgn0023395	352.28	261.126	443.435	1.69817	0.763978	4.11737e-07	3.18137e-06	Chd3	Tr0	Chd3
FBgn0038504	1201.04	890.354	1511.72	1.69789	0.763743	1.39861e-09	1.75227e-08	Sur-8	Tr0	Sur-8
FBgn0053082	80.4494	59.6408	101.258	1.6978	0.763663	0.00140899	0.0050339	CG33082	Tr0
FBgn0022768	1342.59	995.446	1689.73	1.69746	0.763381	8.63396e-05	0.000409367	Pp2C1	Tr0	Protein phosphatase 2C
FBgn0030008	450.187	333.826	566.549	1.69714	0.763104	1.08078e-07	9.32128e-07	CG2129	Tr0
FBgn0032156	266.264	197.47	335.059	1.69675	0.762778	0.00248273	0.00825859	CG13124	Tr0
FBgn0034532	103.008	76.3947	129.621	1.69672	0.762752	0.000460301	0.00183555	CG13436	Tr0
FBgn0052813	85.2265	63.2081	107.245	1.6967	0.762727	0.00334196	0.010794	CG32813	Tr0
FBgn0034903	979.642	726.576	1232.71	1.6966	0.762647	3.51583e-08	3.35793e-07	CG9850	Tr0
FBgn0086613	1768.8	1312.11	2225.5	1.69613	0.762244	4.51654e-10	6.18771e-09	Ino80	Tr0	Ino80
FBgn0261934	1860.05	1379.84	2340.26	1.69604	0.76217	0.00254475	0.00844384	dikar	Tr0	dikar
FBgn0033751	3501.89	2598.67	4405.1	1.69514	0.761401	9.9806e-11	1.53937e-09	CG8818	Tr0
FBgn0025608	1572.99	1167.28	1978.69	1.69513	0.761396	5.58152e-10	7.49295e-09	Faf	Tr0	Fas-associated factor
FBgn0031171	458.196	340.029	576.363	1.69504	0.761319	1.09532e-07	9.41481e-07	CG1801	Tr0
FBgn0029945	63.5432	47.1679	79.9185	1.69434	0.760723	0.00380591	0.0121038	CG18155	Tr0
FBgn0038815	1338.03	993.327	1682.73	1.69403	0.760461	5.14719e-08	4.74988e-07	CG5466	Tr0
FBgn0022153	2532.81	1880.8	3184.83	1.69334	0.759871	2.45016e-10	3.54683e-09	l(2)k05819	Tr0	lethal (2) k05819
FBgn0045073	2172.77	1613.59	2731.95	1.69309	0.759658	3.15893e-10	4.48636e-09	Stim	Tr0	Stromal interaction molecule
FBgn0025639	3308.04	2459.34	4156.75	1.69018	0.757181	0.000119582	0.000548807	Hmt4-20	Tr0	Histone methyltransferase 4-20
FBgn0030012	541.511	402.588	680.434	1.69015	0.757152	4.73502e-08	4.40335e-07	CG18262	Tr0
FBgn0030852	65.9029	49.0123	82.7935	1.68924	0.756375	0.00324319	0.0105146	CG8316	Tr0
FBgn0037678	64.5063	47.9737	81.0389	1.68924	0.756371	0.00620554	0.0185888	CG16749	Tr0
FBgn0265630	967.13	719.644	1214.62	1.6878	0.755147	4.70421e-09	5.28235e-08	sno	Tr0	strawberry notch
FBgn0032796	1105.97	822.974	1388.96	1.68773	0.755086	3.27191e-05	0.000170811	CG10188	Tr0
FBgn0030055	449.123	334.208	564.038	1.68769	0.755047	1.48456e-07	1.243e-06	CG12772	Tr0
FBgn0031914	283.243	210.775	355.711	1.68763	0.754999	1.87784e-06	1.26328e-05	CG5973	Tr0
FBgn0031038	133.152	99.1071	167.198	1.68704	0.754496	0.000127021	0.000578772	Tyler	Tr0	Tyler
FBgn0265523	2372.4	1765.93	2978.87	1.68685	0.754332	0.00377832	0.0120256	Smr	Tr0	Smrter
FBgn0037672	108.73	80.9371	136.523	1.68678	0.754271	0.000392273	0.00159121	sage	Tr0	salivary gland-expressed bHLH
FBgn0036769	440.541	327.945	553.137	1.68668	0.754182	5.19757e-06	3.19594e-05	Tsp74F	Tr0	Tetraspanin 74F
FBgn0035158	1182.39	880.44	1484.35	1.68591	0.75353	6.98002e-07	5.13879e-06	CG13895	Tr0
FBgn0052091	381.777	284.314	479.239	1.68559	0.753258	4.00942e-07	3.10795e-06	CG32091	Tr0
FBgn0034491	1164.93	867.578	1462.28	1.68547	0.753151	2.65602e-09	3.13787e-08	Hsl	Tr0	Hormone-sensitive lipase ortholog
FBgn0031213	1321.05	983.954	1658.14	1.68518	0.752903	1.57405e-09	1.9477e-08	galectin	Tr0	galectin
FBgn0028685	5637.08	4199.03	7075.13	1.68494	0.752701	1.02369e-10	1.57486e-09	Rpt4	Tr0	Regulatory particle triple-A ATPase 4
FBgn0011708	1552.52	1156.78	1948.26	1.68421	0.752071	1.85495e-06	1.24999e-05	Syx5	Tr0	Syntaxin 5
FBgn0037917	963.85	718.165	1209.53	1.6842	0.752064	6.10036e-06	3.69994e-05	wkd	Tr0	whacked
FBgn0004395	1616.5	1204.67	2028.32	1.68372	0.751651	9.98738e-10	1.28478e-08	unk	Tr0	unkempt
FBgn0039204	1007.33	750.738	1263.93	1.68358	0.75153	3.88962e-09	4.44238e-08	CG6607	Tr0
FBgn0024945	888.723	662.363	1115.08	1.68349	0.751457	1.16997e-07	9.99798e-07	NitFhit	Tr0	Nitrilase and fragile histidine triad fusion protein
FBgn0260003	4522.41	3370.99	5673.83	1.68314	0.751151	1.2883e-06	8.95771e-06	Dys	Tr0	Dystrophin
FBgn0029746	575.249	428.874	721.623	1.6826	0.750693	1.28452e-06	8.94179e-06	CG15465	Tr0
FBgn0261570	1911.49	1425.25	2397.72	1.68231	0.750443	7.19263e-10	9.44475e-09	CG42684	Tr0
FBgn0035268	1826.76	1362.12	2291.4	1.68223	0.750373	5.72445e-08	5.2066e-07	CG8001	Tr0
FBgn0023174	6469.93	4824.71	8115.16	1.682	0.750175	9.90977e-11	1.53041e-09	Prosbeta2	Tr0	Proteasome beta2 subunit
FBgn0027585	5669.88	4230.26	7109.5	1.68063	0.749	5.45162e-05	0.000270666	CG8740	Tr0
FBgn0039066	700.486	522.778	878.194	1.67986	0.74834	2.05194e-05	0.000112473	EloA	Tr0	Elongin A
FBgn0037141	532.997	397.793	668.201	1.67977	0.748263	7.85301e-08	6.97368e-07	DNApol-eta	Tr0	DNApol-eta
FBgn0032957	1227.2	915.951	1538.45	1.67962	0.748139	0.000206067	0.000892538	CG2225	Tr0
FBgn0263601	2838.76	2119.75	3557.77	1.67839	0.747078	3.69061e-10	5.16213e-09	mib1	Tr0	mind bomb 1
FBgn0033739	1141.13	852.144	1430.11	1.67825	0.74696	3.74415e-09	4.30373e-08	Dyb	Tr0	Dystrobrevin-like
FBgn0038889	632.075	472.015	792.134	1.6782	0.746911	4.2294e-08	3.97623e-07	CG7922	Tr0
FBgn0085428	2943.77	2198.48	3689.06	1.67801	0.746749	6.09089e-10	8.10432e-09	Nox	Tr0	NADPH oxidase
FBgn0039149	581.817	434.524	729.11	1.67795	0.746701	5.50174e-08	5.01924e-07	CG18428	Tr0
FBgn0031263	2456.77	1834.84	3078.7	1.67792	0.74667	0.000408356	0.00164644	CG2789	Tr0
FBgn0002872	1507.73	1126.55	1888.9	1.67671	0.745631	1.64428e-09	2.02626e-08	mu2	Tr0	mutator 2
FBgn0262735	2169.42	1621.21	2717.63	1.67629	0.745273	6.90504e-10	9.11693e-09	Imp	Tr0	IGF-II mRNA-binding protein
FBgn0034067	3049.51	2278.92	3820.1	1.67628	0.745264	3.20226e-10	4.53717e-09	CG8399	Tr0
FBgn0261245	350.147	261.7	438.594	1.67595	0.744975	8.01516e-07	5.84003e-06	sing	Tr0	singles bar
FBgn0260960	903.359	675.303	1131.41	1.67542	0.744522	9.26776e-09	9.8804e-08	Baldspot	Tr0	Baldspot
FBgn0025800	3611.58	2699.87	4523.29	1.67537	0.744481	2.74275e-10	3.93718e-09	Smox	Tr0	Smad on X
FBgn0001332	2606.75	1948.91	3264.58	1.67508	0.744227	4.26783e-10	5.88725e-09	L	Tr0	Lobe
FBgn0033184	774.762	579.286	970.238	1.67489	0.744063	7.33578e-08	6.53853e-07	CG12736	Tr0
FBgn0261361	358.299	267.928	448.671	1.67459	0.74381	8.30192e-07	6.04165e-06	CG42638	Tr0
FBgn0266570	2113.2	1580.21	2646.18	1.67457	0.743793	6.94338e-10	9.15749e-09	CG2982	Tr0
FBgn0038279	663.247	496.124	830.369	1.67371	0.74305	0.000262207	0.00110564	Sdr	Tr0	Secreted decoy of InR
FBgn0259234	787.321	589.015	985.627	1.67335	0.742736	0.000141961	0.000638826	Camta	Tr0	Calmodulin-binding transcription activator
FBgn0261260	2295.02	1717.08	2872.95	1.67316	0.742577	0.00708655	0.0208842	mgl	Tr0	Megalin
FBgn0031752	791.168	592.028	990.308	1.67274	0.742212	1.79742e-08	1.8075e-07	CG9044	Tr0
FBgn0267337	2882.21	2157.09	3607.34	1.67231	0.741846	9.01472e-05	0.000425754	rn	Tr0	rotund
FBgn0044452	1172.32	878.349	1466.29	1.66937	0.739301	4.22768e-07	3.25541e-06	Atg2	Tr0	Autophagy-specific gene 2
FBgn0011274	324.284	243.033	405.535	1.66864	0.738672	0.000328857	0.0013543	Dif	Tr0	Dorsal-related immunity factor
FBgn0024314	4123.2	3091.28	5155.12	1.66763	0.7378	1.25651e-05	7.2062e-05	Plap	Tr0	Phospholipase A2 activator protein
FBgn0036571	501.768	376.207	627.329	1.66751	0.737695	1.68888e-07	1.39655e-06	CG12272	Tr0
FBgn0016762	413.388	310.04	516.736	1.66667	0.736972	4.25987e-07	3.27462e-06	angel	Tr0	angel
FBgn0015277	808.968	606.779	1011.16	1.66644	0.736765	1.93397e-08	1.93317e-07	Pi3K59F	Tr0	Phosphotidylinositol 3 kinase 59F
FBgn0262516	368.206	276.24	460.171	1.66584	0.736249	9.47175e-07	6.81521e-06	Trpml	Tr0	Transient receptor potential cation channel, mucolipin ortholog
FBgn0032974	1519.36	1140.26	1898.46	1.66493	0.735463	2.70514e-09	3.19275e-08	CG3651	Tr0
FBgn0000247	1262.23	947.785	1576.68	1.66354	0.734255	1.93611e-06	1.29958e-05	ca	Tr0	claret
FBgn0033924	1281.26	962.1	1600.42	1.66347	0.734195	4.11174e-09	4.66943e-08	CG8613	Tr0
FBgn0037297	858.86	644.955	1072.77	1.66332	0.734065	1.63079e-08	1.6605e-07	CG1116	Tr0
FBgn0005427	1959.53	1471.78	2447.28	1.6628	0.733612	0.00149655	0.0052982	ewg	Tr0	erect wing
FBgn0035889	589.459	442.789	736.129	1.66248	0.733339	9.12866e-08	7.99423e-07	mkg-p	Tr0	monkey king protein
FBgn0031606	1094.01	821.972	1366.06	1.66193	0.732856	8.01184e-09	8.59484e-08	CG15439	Tr0
FBgn0001994	3734.01	2808.35	4659.67	1.65922	0.730506	6.23549e-10	8.28755e-09	crp	Tr0	cropped
FBgn0015240	446.617	335.968	557.266	1.65869	0.730042	3.8955e-07	3.02159e-06	Hr96	Tr0	Hormone receptor-like in 96
FBgn0036862	327.769	246.76	408.777	1.65657	0.728203	0.000215708	0.000930604	Gbs-76A	Tr0	Glycogen binding subunit 76A
FBgn0264324	349.812	263.374	436.25	1.65639	0.728042	1.72798e-06	1.16967e-05	spg	Tr0	sponge
FBgn0038490	170.857	128.666	213.049	1.65583	0.727551	6.48137e-05	0.00031656	CG5285	Tr0
FBgn0033010	1104.67	832.012	1377.32	1.65541	0.727188	9.97255e-09	1.05848e-07	Atf6	Tr0	Atf6
FBgn0001098	8854.45	6671.54	11037.4	1.6544	0.726304	6.72551e-06	4.04237e-05	Gdh	Tr0	Glutamate dehydrogenase
FBgn0038569	621.414	468.427	774.4	1.65319	0.725255	9.74068e-08	8.4746e-07	CG7218	Tr0
FBgn0051028	1215.23	916.081	1514.39	1.65312	0.725188	7.88179e-09	8.46289e-08	CG31028	Tr0
FBgn0030421	193.73	146.064	241.396	1.65267	0.724801	3.84005e-05	0.000196836	CG3812	Tr0
FBgn0036398	2441.27	1840.69	3041.85	1.65256	0.724699	0.00237815	0.00794812	upSET	Tr0	upSET
FBgn0034618	202.47	152.663	252.276	1.6525	0.724649	0.0002017	0.000875197	CG9485	Tr0
FBgn0039925	185.139	139.64	230.638	1.65165	0.723912	4.7781e-05	0.000241315	Kif3C	Tr0	Kinesin family member 3C ortholog
FBgn0025387	227.553	171.716	283.391	1.65034	0.722766	1.74783e-05	9.72229e-05	CG12184	Tr0
FBgn0267350	1492.15	1126.33	1857.97	1.64958	0.722095	2.62341e-06	1.72242e-05	PI4KIIIalpha	Tr0	Phosphatidylinositol 4-kinase III alpha
FBgn0030314	1051.95	794.146	1309.75	1.64926	0.721821	1.07471e-06	7.6181e-06	CG11696	Tr0
FBgn0261109	1442.69	1089.64	1795.74	1.64802	0.720732	5.2246e-09	5.81237e-08	mrn	Tr0	marionette
FBgn0051712	2897.9	2188.77	3607.02	1.64797	0.720686	1.11445e-06	7.88119e-06	CG31712	Tr0
FBgn0260941	943.485	713.012	1173.96	1.64648	0.719381	2.25281e-05	0.000121706	app	Tr0	approximated
FBgn0019968	2128.53	1608.76	2648.31	1.64619	0.719128	0.000829412	0.00314266	Khc-73	Tr0	Kinesin heavy chain 73
FBgn0037252	3446.25	2604.87	4287.63	1.64601	0.718971	4.48916e-07	3.42677e-06	CG14650	Tr0
FBgn0261053	1878.95	1420.25	2337.66	1.64595	0.718921	0.000760759	0.00290449	Cad86C	Tr0	Cadherin 86C
FBgn0004598	4168.77	3151.4	5186.15	1.64567	0.718672	1.05085e-09	1.34605e-08	Fur2	Tr0	Furin 2
FBgn0033121	548.225	414.448	682.001	1.64557	0.718584	2.08501e-07	1.6961e-06	Cyp6u1	Tr0	Cyp6u1
FBgn0250867	1445.69	1092.96	1798.43	1.64546	0.718495	0.00285815	0.00937757	CG42238	Tr0
FBgn0027518	727.062	549.996	904.129	1.64388	0.717107	4.34683e-07	3.33081e-06	CG7609	Tr0
FBgn0261885	6315.34	4778	7852.68	1.64351	0.716777	0.000282216	0.00118024	osa	Tr0	osa
FBgn0037336	2459.57	1861.07	3058.06	1.64318	0.716487	6.64377e-05	0.000323571	CG2519	Tr0
FBgn0053180	2198.55	1664.14	2732.96	1.64226	0.715683	4.0067e-09	4.56308e-08	Ranbp16	Tr0	Ranbp16
FBgn0037358	642.277	486.329	798.225	1.64133	0.714864	1.1176e-07	9.57775e-07	elm	Tr0	ethanol sensitive with low memory
FBgn0028331	2896.31	2193.53	3599.09	1.64078	0.714379	3.57665e-05	0.00018523	l(1)G0289	Tr0	lethal (1) G0289
FBgn0052649	516.799	391.405	642.192	1.64074	0.714343	3.27509e-07	2.57696e-06	CG32649	Tr0
FBgn0037955	1259.59	954.122	1565.05	1.6403	0.713961	1.01872e-08	1.07935e-07	CG6950	Tr0
FBgn0039043	1749.42	1325.31	2173.53	1.64001	0.713707	3.48571e-07	2.73017e-06	CG17121	Tr0
FBgn0035674	302.147	228.977	375.317	1.6391	0.712907	4.77425e-06	2.95836e-05	CG13295	Tr0
FBgn0037074	2821.31	2138.65	3503.97	1.63841	0.712293	2.18426e-09	2.62438e-08	CG7324	Tr0
FBgn0039280	371.805	281.909	461.702	1.63777	0.711735	7.56265e-06	4.49828e-05	Mocs2	Tr0	Molybdenum cofactor synthesis 2
FBgn0265605	343.181	260.254	426.108	1.63728	0.711299	2.70046e-06	1.76529e-05	Ric	Tr0	Ras-related protein interacting with calmodulin
FBgn0259112	210.734	159.819	261.65	1.63716	0.711198	3.25976e-05	0.000170287	CG42254	Tr0
FBgn0015282	7718.32	5853.58	9583.07	1.63713	0.711169	7.78773e-10	1.01156e-08	Rpt2	Tr0	Regulatory particle triple-A ATPase 2
FBgn0030420	374.441	284.233	464.648	1.63474	0.709064	1.92311e-06	1.2921e-05	CG12717	Tr0
FBgn0266178	298.814	226.858	370.771	1.63438	0.708741	6.23363e-06	3.77315e-05	pre-mod(mdg4)-B	Tr0
FBgn0035059	900.94	684.179	1117.7	1.63364	0.708089	4.24068e-08	3.98165e-07	CG3894	Tr0
FBgn0085427	3257.72	2474.07	4041.37	1.63349	0.707959	2.89228e-06	1.88147e-05	CG34398	Tr0
FBgn0266053	1560.95	1185.63	1936.28	1.63312	0.707628	0.00188717	0.00650068	Patr-1	Tr0	Protein associated with topo II related - 1
FBgn0036857	103.174	78.4126	127.934	1.63155	0.706246	0.00104698	0.00387299	CG9629	Tr0
FBgn0029801	785.224	597.004	973.444	1.63055	0.705357	8.83882e-08	7.76304e-07	CG15771	Tr0
FBgn0052529	1034.57	786.903	1282.23	1.62947	0.704403	0.000713393	0.00274549	Hers	Tr0	Histone gene-specific Epigenetic Repressor in late S phase
FBgn0263346	1493.09	1135.8	1850.38	1.62914	0.704114	0.000180089	0.00078941	CG43427	Tr0
FBgn0033917	77.9514	59.3201	96.5826	1.62816	0.703242	0.00358321	0.0114806	CG8503	Tr0
FBgn0034817	780.074	593.639	966.51	1.62811	0.703199	8.26825e-08	7.31001e-07	Art7	Tr0	Arginine methyltransferase 7
FBgn0026080	991.873	755.1	1228.65	1.62713	0.70233	4.24179e-08	3.98165e-07	Tip60	Tr0	Tip60
FBgn0050382	5020.77	3823.06	6218.48	1.62657	0.701834	1.68291e-09	2.06539e-08	CG30382	Tr0
FBgn0036992	112.853	85.99	139.716	1.62479	0.700253	0.000831183	0.0031462	CG11796	Tr0
FBgn0000052	2287.4	1743.08	2831.71	1.62455	0.700038	5.8981e-09	6.47175e-08	ade2	Tr0	adenosine 2
FBgn0260866	512.788	390.774	634.803	1.62448	0.699974	0.00318109	0.0103327	dnr1	Tr0	defense repressor 1
FBgn0014906	1147.63	874.634	1420.62	1.62425	0.699774	3.00785e-08	2.92153e-07	Hydr2	Tr0	alpha/beta hydrolase2
FBgn0030640	1111.97	847.583	1376.36	1.62386	0.69943	3.08396e-08	2.98099e-07	CG6294	Tr0
FBgn0039870	708.177	539.834	876.521	1.62369	0.699273	0.000994484	0.00370273	CG1896	Tr0
FBgn0032400	9662.25	7369.14	11955.4	1.62236	0.69809	3.80958e-05	0.000195774	CG6770	Tr0
FBgn0027598	1703.58	1299.6	2107.57	1.62171	0.697513	6.76061e-06	4.05941e-05	cindr	Tr0	CIN85 and CD2AP orthologue
FBgn0023175	5922.97	4519.94	7326	1.62082	0.696723	1.84237e-09	2.2405e-08	Prosalpha7	Tr0	Proteasome alpha7 subunit
FBgn0023515	1468.89	1121.01	1816.77	1.62066	0.696578	1.77937e-08	1.79355e-07	CG14814	Tr0
FBgn0266411	3109.98	2373.65	3846.32	1.62043	0.696372	5.22087e-06	3.20863e-05	sima	Tr0	similar
FBgn0051038	1063.59	811.878	1315.29	1.62006	0.696049	4.46294e-08	4.17619e-07	CG31038	Tr0
FBgn0052767	1625.83	1241.14	2010.53	1.6199	0.695904	0.0084351	0.0243365	CG32767	Tr0
FBgn0023525	56.8895	43.4393	70.3397	1.61926	0.695338	0.0128441	0.0352277	CG3191	Tr0
FBgn0039728	3399.16	2595.52	4202.8	1.61926	0.695331	5.25412e-09	5.8398e-08	CG7896	Tr0
FBgn0037622	1573.84	1202.32	1945.36	1.61801	0.694216	1.61227e-08	1.64583e-07	CG8202	Tr0
FBgn0260450	2592.71	1981.56	3203.85	1.61684	0.693173	6.26119e-09	6.83893e-08	CalpC	Tr0	Calpain C
FBgn0027500	2500.57	1911.17	3089.97	1.6168	0.693139	7.13452e-09	7.70874e-08	spd-2	Tr0	spindle defective 2
FBgn0038890	782.095	597.937	966.254	1.61598	0.692408	1.49004e-07	1.24671e-06	CG7956	Tr0
FBgn0024320	1820.96	1392.2	2249.72	1.61594	0.692377	4.48259e-06	2.79638e-05	Npc1a	Tr0	Niemann-Pick type C-1a
FBgn0028886	170.772	130.609	210.936	1.61502	0.691554	0.00017985	0.00078865	CG15279	Tr0
FBgn0250843	7046.78	5390.66	8702.91	1.61444	0.691037	2.27512e-09	2.73082e-08	Prosalpha6	Tr0	Proteasome alpha6 subunit
FBgn0265180	604.906	462.745	747.068	1.61443	0.691022	0.000311644	0.00128851	CG44245	Tr0
FBgn0086686	2238.9	1713.01	2764.78	1.61399	0.69063	4.55416e-06	2.83221e-05	l(3)L1231	Tr0	lethal (3) L1231
FBgn0029128	738.192	565.06	911.325	1.61279	0.68956	2.07969e-07	1.69521e-06	tyn	Tr0	trynity
FBgn0037082	518.081	396.645	639.517	1.61231	0.689133	8.16317e-07	5.94427e-06	CG5664	Tr0
FBgn0036053	1113.08	852.284	1373.87	1.61198	0.688838	5.39179e-08	4.92641e-07	iPLA2-VIA	Tr0	calcium-independent phospholipase A2 VIA
FBgn0013733	5830.94	4465.39	7196.5	1.61162	0.688511	0.00128199	0.0046395	shot	Tr0	short stop
FBgn0266174	331.223	253.696	408.749	1.61118	0.688113	6.76423e-06	4.05955e-05	pre-mod(mdg4)-L	Tr0
FBgn0035253	4757.75	3644.44	5871.07	1.61097	0.687927	4.11612e-09	4.66999e-08	CG7971	Tr0
FBgn0026083	2883.58	2208.92	3558.25	1.61086	0.687829	0.00816299	0.0236447	tyf	Tr0	twenty-four
FBgn0016794	1158.31	887.357	1429.26	1.61069	0.68768	3.16143e-06	2.04218e-05	dos	Tr0	daughter of sevenless
FBgn0263121	5029.99	3853.9	6206.09	1.61034	0.687366	3.53125e-09	4.07961e-08	Prosalpha1	Tr0	Proteasome alpha1 subunit
FBgn0015589	1241.47	951.265	1531.68	1.61015	0.687191	5.68862e-05	0.000281271	Apc	Tr0	APC-like
FBgn0000287	3930.22	3011.69	4848.74	1.60997	0.687038	2.77059e-06	1.80622e-05	salr	Tr0	spalt-related
FBgn0032224	645.099	494.337	795.862	1.60996	0.687025	3.24289e-05	0.000169479	Sps2	Tr0	Selenophosphate synthetase 2
FBgn0052484	1467.81	1124.79	1810.83	1.60994	0.687003	2.63917e-08	2.58854e-07	Sk2	Tr0	Sphingosine kinase 2
FBgn0052062	1919.06	1470.62	2367.51	1.60988	0.686953	1.61621e-08	1.64846e-07	A2bp1	Tr0	Ataxin-2 binding protein 1
FBgn0051158	1889.35	1448	2330.69	1.60959	0.686692	0.000151782	0.000678249	Efa6	Tr0	Exchange factor for Arf 6 ortholog (H. sapiens)
FBgn0053057	384.97	295.076	474.864	1.6093	0.686429	3.52075e-06	2.25129e-05	CG33057	Tr0
FBgn0263232	1288.27	987.481	1589.05	1.6092	0.686344	1.57651e-07	1.31358e-06	Nxf3	Tr0	Nuclear export factor 3
FBgn0030674	4792.47	3674.19	5910.75	1.60872	0.685916	0.0164282	0.0436498	CG8184	Tr0
FBgn0035244	1046.09	802.14	1290.03	1.60824	0.685479	7.50641e-08	6.68566e-07	ABCB7	Tr0
FBgn0032800	52.1201	39.9778	64.2623	1.60745	0.684772	0.0174706	0.0460327	CG10137	Tr0
FBgn0004373	2588.47	1985.72	3191.22	1.60708	0.684444	1.03171e-05	6.00584e-05	fwd	Tr0	four wheel drive
FBgn0036389	1252.7	961.562	1543.83	1.60555	0.683064	5.19487e-08	4.77189e-07	ssp2	Tr0	short spindle 2
FBgn0031298	1216.29	933.633	1498.95	1.6055	0.683022	5.2074e-08	4.77975e-07	Atg4a	Tr0	Autophagy-specific gene 4a
FBgn0260794	4488.78	3446.4	5531.15	1.60491	0.682491	0.00725037	0.0212939	ctrip	Tr0	circadian trip
FBgn0031247	374.337	287.448	461.226	1.60455	0.682172	4.16662e-06	2.62248e-05	CG11562	Tr0
FBgn0053970	352.599	270.775	434.422	1.60436	0.682	5.84379e-06	3.55329e-05	CG33970	Tr0
FBgn0038168	1380.42	1060.18	1700.65	1.60411	0.681772	3.94793e-08	3.73499e-07	omd	Tr0	oocyte maintenance defects
FBgn0001259	1250.77	960.627	1540.9	1.60406	0.681729	5.17377e-08	4.76343e-07	in	Tr0	inturned
FBgn0036746	1044.25	802.029	1286.48	1.60403	0.681697	0.000848049	0.00320318	Crtc	Tr0	CREB-regulated transcription coactivator
FBgn0004512	818.036	628.323	1007.75	1.60387	0.681559	2.34869e-07	1.8952e-06	Mdr49	Tr0	Multi drug resistance 49
FBgn0050011	3455.12	2653.96	4256.28	1.60375	0.681448	8.36597e-09	8.95077e-08	gem	Tr0	gemini
FBgn0034530	364.714	280.167	449.26	1.60355	0.681267	4.88772e-06	3.02088e-05	Rcd6	Tr0	Reduction in Cnn dots 6
FBgn0032259	441.774	339.547	544	1.60213	0.679994	1.64722e-05	9.1967e-05	CG6144	Tr0
FBgn0266441	2223.66	1709.2	2738.12	1.602	0.67987	1.42572e-08	1.46662e-07	CG45071	Tr0
FBgn0265778	2423.13	1863.06	2983.2	1.60124	0.679187	2.39254e-05	0.000128218	PDZ-GEF	Tr0	PDZ domain-containing guanine nucleotide exchange factor
FBgn0261397	1287.23	989.943	1584.52	1.60062	0.678629	0.000731356	0.00280474	didum	Tr0	dilute class unconventional myosin
FBgn0020626	1677.47	1290.25	2064.68	1.60021	0.678262	1.30666e-07	1.1056e-06	Osbp	Tr0	Oxysterol binding protein
FBgn0011774	398.403	306.49	490.317	1.59978	0.677876	3.52869e-06	2.25397e-05	Irbp	Tr0	Inverted repeat-binding protein
FBgn0029688	2327.96	1791.21	2864.71	1.59932	0.677455	2.18435e-05	0.000118563	lva	Tr0	lava lamp
FBgn0033225	1640.62	1262.36	2018.88	1.59929	0.677433	2.90601e-08	2.83177e-07	CG1550	Tr0
FBgn0017429	729.695	561.475	897.915	1.59921	0.677356	0.00179367	0.00620706	CG5989	Tr0
FBgn0026751	688.368	529.721	847.015	1.59898	0.677155	4.12948e-07	3.18662e-06	XRCC1	Tr0	XRCC1
FBgn0028691	6582.83	5066.57	8099.08	1.59853	0.676747	4.98421e-09	5.56895e-08	Rpn9	Tr0	Regulatory particle non-ATPase 9
FBgn0010441	1147.84	883.522	1412.15	1.59832	0.676558	2.1513e-06	1.43519e-05	pll	Tr0	pelle
FBgn0025632	180.919	139.313	222.525	1.59731	0.675643	0.000170905	0.000752444	CG4313	Tr0
FBgn0016054	288.32	222.018	354.623	1.59727	0.675607	1.97818e-05	0.000108827	phr6-4	Tr0	(6-4)-photolyase
FBgn0032717	1624.59	1251.24	1997.93	1.59677	0.675152	3.84217e-08	3.64642e-07	CG10600	Tr0
FBgn0039945	385.202	296.744	473.66	1.59619	0.674633	5.29667e-06	3.24911e-05	CG17159	Tr0
FBgn0042083	667.597	514.512	820.681	1.59507	0.673619	5.37616e-07	4.04728e-06	CG3267	Tr0
FBgn0029706	1231.31	949.026	1513.6	1.5949	0.673462	8.33435e-08	7.35762e-07	CG3626	Tr0
FBgn0260756	201.422	155.249	247.594	1.59481	0.673385	0.00127394	0.00461454	CG42554	Tr0
FBgn0030858	1896.07	1462.19	2329.95	1.59346	0.672167	3.06342e-08	2.96591e-07	IntS2	Tr0	Integrator 2
FBgn0263289	4866.45	3753.12	5979.79	1.59329	0.672007	0.00362611	0.0115964	scrib	Tr0	scribbled
FBgn0005616	771.402	594.928	947.876	1.59326	0.671984	0.00110344	0.00405438	msl-2	Tr0	male-specific lethal 2
FBgn0263831	451.507	348.238	554.776	1.5931	0.671832	2.87963e-06	1.87426e-05	Gen	Tr0	XPG-like endonuclease
FBgn0259745	1173.73	905.348	1442.11	1.59288	0.671641	0.000243929	0.00103672	wech	Tr0	wech
FBgn0039944	1192.14	919.565	1464.71	1.59283	0.671593	9.71166e-08	8.45548e-07	CG17162	Tr0
FBgn0011576	558.851	431.138	686.563	1.59244	0.671242	1.35722e-06	9.3772e-06	Cyp4d2	Tr0	Cytochrome P450-4d2
FBgn0029957	1317.87	1017.05	1618.69	1.59155	0.670432	7.22566e-08	6.44995e-07	CG12155	Tr0
FBgn0035986	1379.11	1064.33	1693.89	1.5915	0.67039	0.00030068	0.00124747	CG4022	Tr0
FBgn0030737	432.894	334.127	531.661	1.5912	0.670111	3.73061e-06	2.37537e-05	CG9914	Tr0
FBgn0051467	146.983	113.479	180.486	1.59049	0.66947	0.000461544	0.0018399	CG31467	Tr0
FBgn0030669	968.051	747.409	1188.69	1.59042	0.669408	0.000756082	0.0028885	CG9240	Tr0
FBgn0050359	205.397	158.591	252.203	1.59027	0.669274	0.000100496	0.000469645	Mal-A5	Tr0	Maltase A5
FBgn0032499	784.908	606.049	963.767	1.59025	0.669251	3.49919e-07	2.73481e-06	Uvrag	Tr0	UV-resistance associated gene
FBgn0086251	985.63	761.425	1209.84	1.58891	0.668037	2.08971e-05	0.000114127	del	Tr0	deadlock
FBgn0032451	910.943	703.794	1118.09	1.58866	0.667812	2.29135e-07	1.85142e-06	spict	Tr0	spichthyin
FBgn0263102	7159	5531.97	8786.02	1.58823	0.667418	3.65782e-07	2.85381e-06	psq	Tr0	pipsqueak
FBgn0026192	1932.98	1494.02	2371.95	1.58763	0.666879	3.80201e-08	3.61116e-07	par-6	Tr0	par-6
FBgn0266756	4306.75	3329.01	5284.48	1.5874	0.666668	0.00180657	0.00624812	btsz	Tr0	bitesize
FBgn0026376	822.569	635.827	1009.31	1.5874	0.666664	3.22553e-07	2.54129e-06	Rgl	Tr0	Ral guanine nucleotide dissociation stimulator-like ortholog (M. musculus)
FBgn0028494	625.89	483.873	767.906	1.587	0.666301	0.00143199	0.00510395	CG6424	Tr0
FBgn0002526	14321.8	11072.2	17571.4	1.58699	0.666294	7.03869e-09	7.61891e-08	LanA	Tr0	Laminin A
FBgn0031374	1203.46	930.393	1476.52	1.58699	0.66629	2.07132e-07	1.68954e-06	CG7337	Tr0
FBgn0025381	2204.62	1704.7	2704.54	1.58652	0.665868	6.10022e-08	5.5233e-07	rush	Tr0	rush hour
FBgn0036715	3530.24	2729.76	4330.71	1.58648	0.665831	0.000319831	0.00132099	Cad74A	Tr0	Cadherin 74A
FBgn0034451	1534.6	1186.72	1882.48	1.58628	0.665649	6.00313e-08	5.44359e-07	TBCB	Tr0	tubulin-binding cofactor B
FBgn0024182	285.387	220.697	350.078	1.58624	0.665612	0.00259615	0.00859067	waw	Tr0	waclaw
FBgn0031450	1230.55	951.629	1509.47	1.58619	0.665569	1.20546e-07	1.02502e-06	Hrs	Tr0	Hepatocyte growth factor regulated tyrosine kinase substrate
FBgn0039338	5839.89	4516.78	7163	1.58586	0.66527	1.0444e-08	1.10188e-07	XNP	Tr0	XNP
FBgn0021818	2315.01	1791.31	2838.71	1.58471	0.664219	3.28471e-08	3.15979e-07	cnk	Tr0	connector enhancer of ksr
FBgn0038740	411.656	318.641	504.671	1.58382	0.66341	5.28286e-06	3.24507e-05	CG4562	Tr0
FBgn0033781	951.425	736.884	1165.97	1.58229	0.662015	2.39259e-07	1.92416e-06	CG13319	Tr0
FBgn0267001	4670.15	3617.27	5723.02	1.58214	0.661875	0.00336284	0.0108527	Ten-a	Tr0	Tenascin accessory
FBgn0010830	972.544	753.426	1191.66	1.58166	0.661436	2.60478e-07	2.08921e-06	l(3)04053	Tr0	lethal (3) 04053
FBgn0031161	1589.24	1231.21	1947.28	1.5816	0.661385	7.19253e-08	6.42993e-07	CG15445	Tr0
FBgn0051510	846.095	655.63	1036.56	1.58102	0.660851	0.00071017	0.00273396	CG31510	Tr0
FBgn0027616	6799.76	5270.3	8329.21	1.5804	0.660293	1.38882e-08	1.4311e-07	YT521-B	Tr0	YT521-B
FBgn0033987	4570.54	3542.56	5598.53	1.58036	0.660257	1.73445e-08	1.75712e-07	ckn	Tr0	caskin
FBgn0262169	4252.49	3296.27	5208.71	1.58018	0.660092	1.04572e-06	7.43454e-06	magu	Tr0	magu
FBgn0037138	2720.9	2109.17	3332.64	1.58008	0.659994	2.8382e-08	2.77019e-07	P5CDh1	Tr0	delta-1-Pyrroline-5-carboxylate dehydrogenase 1
FBgn0030482	1144.87	887.61	1402.13	1.57967	0.659621	1.50043e-07	1.25367e-06	CG1673	Tr0
FBgn0085453	463.17	359.095	567.244	1.57965	0.659604	9.6591e-05	0.000452453	CG34424	Tr0
FBgn0031817	207.667	161.025	254.31	1.57932	0.659305	0.000124703	0.00057035	CG9531	Tr0
FBgn0032305	2827.28	2192.9	3461.66	1.57858	0.658626	0.00146254	0.00520047	CG6700	Tr0
FBgn0001311	7068.15	5482.35	8653.94	1.57851	0.658562	0.00133223	0.00479099	kkv	Tr0	krotzkopf verkehrt
FBgn0038325	541.152	419.887	662.416	1.57761	0.657739	2.34304e-06	1.55534e-05	Atg4b	Tr0	Autophagy-specific gene 4b
FBgn0034894	437.108	339.314	534.901	1.57642	0.65665	5.29755e-06	3.24911e-05	CG4091	Tr0
FBgn0038816	579.635	449.969	709.301	1.57633	0.656571	0.00145181	0.00516692	Lrrk	Tr0	Leucine-rich repeat kinase
FBgn0034642	300.008	232.907	367.11	1.57621	0.65646	3.13298e-05	0.000164379	CG15674	Tr0
FBgn0038804	422.592	328.075	517.11	1.5762	0.656448	5.83332e-06	3.54873e-05	CG10877	Tr0
FBgn0263929	1663.16	1291.2	2035.12	1.57614	0.656399	3.29677e-06	2.12049e-05	jvl	Tr0	javelin-like
FBgn0031030	4204.04	3264.58	5143.51	1.57555	0.655857	2.42507e-08	2.40208e-07	Tao	Tr0	Tao
FBgn0086706	8374.93	6505.28	10244.6	1.57481	0.655179	1.27114e-08	1.32003e-07	pix	Tr0	pixie
FBgn0040348	60.8425	47.2701	74.4148	1.57425	0.654662	0.0141435	0.0382907	CG3703	Tr0
FBgn0033115	136.683	106.203	167.164	1.57401	0.654448	0.00317435	0.0103164	Spn42De	Tr0	Serpin 42De
FBgn0011661	14016.7	10892	17141.4	1.57376	0.654212	1.24012e-08	1.29004e-07	Moe	Tr0	Moesin
FBgn0036735	918.205	713.545	1122.87	1.57364	0.654109	4.27583e-07	3.28479e-06	Edc3	Tr0	Enhancer of decapping 3
FBgn0003656	1031.1	801.333	1260.87	1.57347	0.65395	3.17441e-07	2.50431e-06	sws	Tr0	swiss cheese
FBgn0259749	773.41	601.103	945.717	1.5733	0.653796	2.0958e-05	0.000114407	mmy	Tr0	mummy
FBgn0026181	2447.58	1903.55	2991.62	1.5716	0.652234	0.000621195	0.00242721	Rok	Tr0	Rho kinase
FBgn0031698	1859.56	1446.29	2272.83	1.57149	0.65213	0.00410761	0.0129264	Ncoa6	Tr0
FBgn0259977	76.6345	59.6102	93.6587	1.57119	0.651853	0.00673927	0.0199932	Tdc1	Tr0	Tyrosine decarboxylase 1
FBgn0261550	1918.1	1492.54	2343.66	1.57024	0.650988	8.04672e-08	7.11939e-07	CG42668	Tr0
FBgn0260990	1500.1	1167.35	1832.84	1.57008	0.650842	4.28172e-06	2.68221e-05	yata	Tr0	yata
FBgn0266177	289.383	225.357	353.409	1.56822	0.649128	4.19884e-05	0.00021404	pre-mod(mdg4)-I	Tr0
FBgn0035702	122.772	95.6165	149.928	1.56802	0.64894	0.00135964	0.00487935	CG10147	Tr0
FBgn0037466	2046.12	1593.83	2498.41	1.56755	0.648512	8.45843e-08	7.46168e-07	CG1965	Tr0
FBgn0010109	871.443	678.817	1064.07	1.56753	0.648497	5.84746e-07	4.36651e-06	dpn	Tr0	deadpan
FBgn0040022	1730.37	1347.92	2112.83	1.56747	0.648439	1.05883e-05	6.15174e-05	Set1	Tr0
FBgn0261545	612.659	477.289	748.028	1.56724	0.648227	1.62239e-05	9.06652e-05	CG42663	Tr0
FBgn0263077	278.793	217.198	340.388	1.56718	0.64817	4.86841e-05	0.000245181	CG43340	Tr0
FBgn0032656	2107.89	1642.42	2573.36	1.56681	0.647834	2.11852e-06	1.4149e-05	CG5674	Tr0
FBgn0015541	2978.02	2320.44	3635.6	1.56677	0.647796	4.61828e-08	4.30478e-07	sda	Tr0	slamdance
FBgn0005278	7927.04	6176.93	9677.15	1.56666	0.647693	1.79674e-08	1.8075e-07	Sam-S	Tr0	S-adenosylmethionine Synthetase
FBgn0004611	1144.25	891.682	1396.82	1.5665	0.647548	4.17102e-07	3.21455e-06	Plc21C	Tr0	Phospholipase C at 21C
FBgn0263602	457.529	356.555	558.503	1.56639	0.647441	5.59179e-06	3.41389e-05	Taspase1	Tr0	Taspase 1
FBgn0260229	356.859	278.22	435.498	1.5653	0.64644	1.5936e-05	8.93057e-05	CG42503	Tr0
FBgn0024251	799.109	623.019	975.199	1.56528	0.646421	8.70973e-07	6.31547e-06	bbx	Tr0	bobby sox
FBgn0038590	461.681	360.035	563.326	1.56464	0.645831	5.82392e-06	3.5448e-05	CG12320	Tr0
FBgn0038588	361.331	281.832	440.831	1.56416	0.64539	1.7736e-05	9.85199e-05	CG7156	Tr0
FBgn0263143	634.974	495.379	774.568	1.56359	0.644861	1.69701e-06	1.14935e-05	vret	Tr0	vreteno
FBgn0038745	1566.05	1221.92	1910.19	1.56327	0.644563	2.95941e-06	1.92202e-05	CG4538	Tr0
FBgn0266098	1907.65	1488.73	2326.58	1.5628	0.644131	0.00010694	0.000495904	rg	Tr0	rugose
FBgn0032258	1461.6	1140.76	1782.44	1.5625	0.643857	1.9216e-07	1.57383e-06	CG7456	Tr0
FBgn0038548	422.127	329.467	514.788	1.56249	0.643844	9.27244e-06	5.43986e-05	CG17806	Tr0
FBgn0033427	813.825	635.318	992.331	1.56194	0.643344	9.82278e-07	7.04181e-06	CG1868	Tr0
FBgn0037979	492.381	384.437	600.325	1.56157	0.642997	5.6567e-06	3.45177e-05	GCC185	Tr0	GCC185 ortholog (H. sapiens)
FBgn0036980	2313.02	1805.95	2820.08	1.56155	0.642978	1.59973e-07	1.33107e-06	RhoBTB	Tr0	Rho-related BTB domain containing
FBgn0031536	521.507	407.187	635.827	1.56151	0.642942	4.29744e-06	2.68639e-05	Cog3	Tr0	Cog3
FBgn0036872	219.275	171.228	267.322	1.56121	0.64266	0.00013284	0.000602747	CG12519	Tr0
FBgn0015399	3143.97	2455.07	3832.86	1.5612	0.642655	1.67765e-05	9.35359e-05	kek1	Tr0	kekkon-1
FBgn0037796	2541.91	1984.95	3098.87	1.56118	0.642641	6.91839e-08	6.19869e-07	CG12814	Tr0
FBgn0004657	3816.06	2980.02	4652.1	1.5611	0.642561	3.07066e-07	2.42723e-06	mys	Tr0	myospheroid
FBgn0085432	1313.2	1025.86	1600.55	1.56021	0.641738	5.13505e-06	3.1656e-05	pan	Tr0	pangolin
FBgn0033656	956.321	747.234	1165.41	1.55963	0.641204	5.77105e-07	4.32559e-06	S2P	Tr0	site-2 protease
FBgn0037648	922.643	721.004	1124.28	1.55933	0.640925	6.33915e-07	4.70153e-06	CG11975	Tr0
FBgn0039055	1580.16	1235.31	1925	1.55832	0.639991	4.06991e-07	3.15077e-06	Rassf	Tr0	Ras association family member
FBgn0260655	1185.03	926.678	1443.39	1.55759	0.639319	1.26831e-06	8.83919e-06	l(3)76BDm	Tr0	lethal (3) 76BDm
FBgn0026056	896.752	701.421	1092.08	1.55696	0.638731	7.84225e-07	5.73143e-06	Rlip	Tr0	Ral interacting protein
FBgn0010240	144.318	112.938	175.697	1.5557	0.637563	0.000924175	0.00346349	Lcch3	Tr0	Ligand-gated chloride channel homolog 3
FBgn0259227	598.975	468.837	729.113	1.55515	0.637057	0.000393865	0.00159659	CG42327	Tr0
FBgn0260938	2217.9	1736.1	2699.69	1.55503	0.636939	0.00255176	0.00846067	tay	Tr0	tay bridge
FBgn0001296	313.32	245.26	381.38	1.555	0.636913	0.000134698	0.000609796	kar	Tr0	karmoisin
FBgn0263598	7037.13	5509.48	8564.78	1.55455	0.636498	3.5076e-08	3.35274e-07	Vha68-2	Tr0	Vacuolar H[+] ATPase 68 kDa subunit 2
FBgn0034271	734.685	575.278	894.093	1.55419	0.636165	1.59634e-06	1.08669e-05	CG4996	Tr0
FBgn0262160	2817.65	2206.35	3428.96	1.55413	0.636112	5.22195e-07	3.93859e-06	CG9932	Tr0
FBgn0003048	919.229	719.88	1118.58	1.55384	0.635838	0.00763193	0.0222729	pcx	Tr0	pecanex
FBgn0010397	2703.22	2117.19	3289.25	1.55359	0.635607	0.0149946	0.0403314	LamC	Tr0	Lamin C
FBgn0030612	455.777	356.98	554.574	1.55351	0.635536	0.000137157	0.000619525	CG5599	Tr0
FBgn0085436	6844.08	5361.67	8326.48	1.55296	0.635024	7.70744e-05	0.000369091	Not1	Tr0	Not1
FBgn0001301	2154.42	1688.24	2620.59	1.55226	0.634374	9.55306e-07	6.86483e-06	kel	Tr0	kelch
FBgn0014340	711.508	557.78	865.237	1.55122	0.6334	2.02339e-06	1.35437e-05	mof	Tr0	males absent on the first
FBgn0029131	1197.26	938.983	1455.54	1.55012	0.63238	4.57447e-07	3.48524e-06	debcl	Tr0	death executioner Bcl-2 homologue
FBgn0039056	1230.65	965.506	1495.79	1.54923	0.631554	0.00146838	0.0052166	CenB1A	Tr0	Centaurin beta 1A
FBgn0030966	1108.25	869.705	1346.79	1.54856	0.630931	5.71553e-07	4.28932e-06	CG7280	Tr0
FBgn0035761	2802.35	2199.93	3404.78	1.54768	0.630107	1.05928e-07	9.15629e-07	RhoGEF4	Tr0	Rho guanine nucleotide exchange factor 4
FBgn0035060	2952.35	2317.68	3587.02	1.54768	0.630104	1.18717e-07	1.01283e-06	Eps-15	Tr0	Epidermal growth factor receptor pathway substrate clone 15
FBgn0083961	816.394	641.054	991.734	1.54704	0.629508	3.11437e-05	0.000163474	CG34125	Tr0
FBgn0263031	63.3597	49.7581	76.9614	1.54671	0.629205	0.0156159	0.0417874	CG43326	Tr0
FBgn0058263	846.928	665.264	1028.59	1.54614	0.628674	1.47634e-06	1.01073e-05	MFS17	Tr0	Major Facilitator Superfamily Transporter 17
FBgn0266719	983.639	772.679	1194.6	1.54605	0.628585	9.65131e-07	6.92301e-06	Unc-13-4B	Tr0	Unc-13 ortholog 4B (C. elegans)
FBgn0260991	5892.44	4628.98	7155.89	1.54589	0.628437	5.88671e-08	5.35014e-07	Incenp	Tr0	Inner centromere protein
FBgn0266175	306.514	240.836	372.193	1.54542	0.627998	5.63938e-05	0.000278999	pre-mod(mdg4)-P	Tr0
FBgn0033382	515.706	405.306	626.106	1.54477	0.627394	7.97536e-06	4.72971e-05	Hydr1	Tr0	alpha/beta hydrolase 1
FBgn0021895	7380.41	5800.7	8960.11	1.54466	0.62729	5.12031e-08	4.72871e-07	ytr	Tr0	yantar
FBgn0038478	856.954	673.629	1040.28	1.54429	0.626943	1.46767e-06	1.00593e-05	cal1	Tr0	chromosome alignment defect 1
FBgn0031652	216.411	170.138	262.684	1.54395	0.626625	0.000205594	0.000891131	jet	Tr0	jetlag
FBgn0037345	132.593	104.286	160.9	1.54288	0.625624	0.00148503	0.00526623	rev7	Tr0	rev7
FBgn0032284	75.0252	59.0258	91.0246	1.54212	0.624912	0.00968144	0.027467	CG7294	Tr0
FBgn0031975	118.187	92.9974	143.377	1.54173	0.624549	0.00728805	0.0213836	Tg	Tr0	Transglutaminase
FBgn0037379	739.106	581.669	896.544	1.54133	0.624175	2.38736e-05	0.000128049	CG10979	Tr0
FBgn0260934	6269.87	4934.47	7605.27	1.54126	0.624106	2.2371e-07	1.81368e-06	par-1	Tr0	par-1
FBgn0259214	4894.49	3853.3	5935.67	1.54041	0.623316	0.000490984	0.00194564	PMCA	Tr0	plasma membrane calcium ATPase
FBgn0029508	3097.67	2439.05	3756.28	1.54005	0.622982	4.27708e-06	2.6807e-05	Tsp42Ea	Tr0	Tetraspanin 42Ea
FBgn0029686	569.972	448.886	691.059	1.5395	0.62246	6.87032e-06	4.115e-05	CG2941	Tr0
FBgn0265623	565.744	445.615	685.873	1.53916	0.622142	0.0177723	0.0467662	Su(z)2	Tr0	Suppressor of zeste 2
FBgn0039864	611.527	481.686	741.367	1.53911	0.622094	1.89401e-05	0.000104724	CG11550	Tr0
FBgn0002441	1564.26	1232.39	1896.13	1.53858	0.6216	4.40739e-07	3.37507e-06	l(3)mbt	Tr0	lethal (3) malignant brain tumor
FBgn0005683	405.458	319.474	491.442	1.53829	0.621323	2.08277e-05	0.000113799	pie	Tr0	pineapple eye
FBgn0262872	1608.45	1267.36	1949.54	1.53827	0.621306	3.78997e-05	0.000195017	milt	Tr0	milton
FBgn0032943	1593.02	1255.5	1930.54	1.53766	0.620741	4.4284e-06	2.76545e-05	Tsp39D	Tr0	Tetraspanin 39D
FBgn0033713	541.351	426.699	656.002	1.53739	0.620482	8.17369e-06	4.83064e-05	CG8841	Tr0
FBgn0030659	1084.12	854.623	1313.62	1.53708	0.620192	9.39105e-07	6.7646e-06	CG9215	Tr0
FBgn0036899	754.549	594.935	914.164	1.53658	0.619722	0.000277469	0.00116241	tey	Tr0	teyrha-meyrha
FBgn0259166	684.833	539.992	829.674	1.53646	0.619608	3.85055e-06	2.44397e-05	CG42271	Tr0
FBgn0031566	997.199	786.397	1208	1.53612	0.619293	1.28563e-06	8.94431e-06	CG2818	Tr0
FBgn0030809	3479.4	2744	4214.79	1.536	0.619179	0.000204866	0.000888296	CG9086	Tr0
FBgn0032845	302.371	238.484	366.258	1.53577	0.618966	6.90147e-05	0.00033409	CG10747	Tr0
FBgn0259228	995.356	785.1	1205.61	1.53562	0.618819	0.00219497	0.00742432	C3G	Tr0	C3G ortholog (H. sapiens)
FBgn0053182	526.496	415.295	637.696	1.53553	0.618735	0.00403245	0.0127132	Kdm4B	Tr0	Histone demethylase 4B
FBgn0053144	1205.12	950.647	1459.6	1.53537	0.61859	8.81792e-07	6.38237e-06	CG33144	Tr0
FBgn0033310	178.381	140.723	216.039	1.53521	0.618437	0.00060687	0.00237355	rgr	Tr0	regular
FBgn0050169	289.774	228.648	350.9	1.53467	0.617931	0.00069137	0.00267014	Brca2	Tr0	Breast cancer 2, early onset homolog
FBgn0053653	185.299	146.239	224.358	1.53418	0.617471	0.016846	0.0446218	Caps	Tr0	Calcium activated protein for secretion
FBgn0040493	5809.9	4585.85	7033.96	1.53384	0.61715	2.33311e-06	1.5496e-05	grsm	Tr0	granny smith
FBgn0033627	1794.39	1416.73	2172.04	1.53314	0.616491	3.83959e-07	2.98207e-06	CG13204	Tr0
FBgn0086384	1771.79	1398.98	2144.59	1.53296	0.616323	4.14898e-07	3.19961e-06	Mer	Tr0	Merlin
FBgn0033413	1022.09	807.264	1236.92	1.53224	0.615641	1.29322e-06	8.98154e-06	prel	Tr0	preli-like
FBgn0052212	657.982	519.716	796.248	1.53208	0.615493	4.54165e-06	2.82882e-05	CG32212	Tr0
FBgn0087013	11745.5	9277.49	14213.6	1.53205	0.615466	7.88762e-08	6.99925e-07	Karybeta3	Tr0	Karyopherin beta 3
FBgn0031057	4227	3339.34	5114.66	1.53164	0.615075	6.37156e-05	0.000312084	Ubqn	Tr0	Ubiquilin
FBgn0037467	1308.75	1034	1583.5	1.53143	0.614883	3.89977e-06	2.4739e-05	CG1104	Tr0
FBgn0039492	1059.8	837.369	1282.23	1.53126	0.614716	1.39513e-06	9.606e-06	CG6051	Tr0
FBgn0030646	413.703	326.908	500.499	1.53101	0.614479	2.35218e-05	0.000126506	CG9203	Tr0
FBgn0019990	1329.26	1050.61	1607.91	1.53046	0.613968	0.000264129	0.00111312	Gcn2	Tr0	Gcn2
FBgn0038589	74.3587	58.7716	89.9457	1.53043	0.613937	0.0119042	0.0330093	CG18598	Tr0
FBgn0032723	786.11	621.484	950.736	1.52978	0.613328	0.000919771	0.00345022	ssp3	Tr0	short spindle 3
FBgn0015278	1421.63	1124.01	1719.26	1.52957	0.613129	0.000686654	0.00265705	Pi3K68D	Tr0	Phosphotidylinositol 3 kinase 68D
FBgn0034606	3240.1	2561.81	3918.4	1.52954	0.613101	2.24009e-07	1.81488e-06	ASPP	Tr0	Ankyrin-repeat, SH3-domain, and Proline-rich-region containing Protein
FBgn0027561	1213.57	959.934	1467.21	1.52845	0.612071	1.18962e-06	8.35375e-06	CG18659	Tr0
FBgn0263993	3004.19	2377.34	3631.05	1.52736	0.611042	2.7769e-07	2.2125e-06	CG43736	Tr0
FBgn0032938	1082.87	856.933	1308.81	1.52732	0.610999	0.000392462	0.00159144	CG8671	Tr0
FBgn0037442	1269.56	1004.79	1534.33	1.52701	0.610708	1.0448e-06	7.43234e-06	godzilla	Tr0	godzilla E3 ubiquitin protein ligase
FBgn0033836	207.263	164.119	250.407	1.52576	0.60953	0.00040152	0.00162379	CG18278	Tr0
FBgn0026573	1510.63	1196.42	1824.84	1.52524	0.60904	0.000158211	0.000703256	CG8290	Tr0
FBgn0259938	1171.08	927.518	1414.63	1.52518	0.608981	0.000231904	0.000990519	cwo	Tr0	clockwork orange
FBgn0266176	209.694	166.094	253.294	1.525	0.608811	0.000374873	0.00152681	pre-mod(mdg4)-J	Tr0
FBgn0038274	1344.46	1065.17	1623.76	1.52442	0.608259	9.47266e-07	6.81521e-06	Nup93-2	Tr0	Nucleoporin 93kD-2
FBgn0039260	1579.8	1251.65	1907.95	1.52434	0.608186	8.00536e-07	5.83643e-06	Smg6	Tr0	Smg6
FBgn0014006	1976.1	1565.81	2386.38	1.52405	0.607915	5.53178e-07	4.15662e-06	Pk92B	Tr0	Protein kinase at 92B
FBgn0037877	458.474	363.297	553.65	1.52396	0.607826	1.92884e-05	0.000106552	CG6689	Tr0
FBgn0034718	3201.16	2536.7	3865.61	1.52387	0.607741	2.68656e-07	2.14764e-06	wdp	Tr0	windpipe
FBgn0035023	938.15	743.459	1132.84	1.52374	0.607621	2.34819e-06	1.55704e-05	ITP	Tr0	Ion transport peptide
FBgn0038016	2097.98	1662.95	2533.01	1.5232	0.60711	4.67336e-07	3.55607e-06	MBD-R2	Tr0	MBD-R2
FBgn0030121	748.322	593.211	903.433	1.52295	0.606873	4.02788e-06	2.54844e-05	Cfp1	Tr0
FBgn0250830	2062.48	1635.13	2489.84	1.52272	0.606651	5.35664e-07	4.03511e-06	CG12547	Tr0
FBgn0029911	568.481	450.757	686.204	1.52234	0.606288	1.17184e-05	6.76254e-05	CG14435	Tr0
FBgn0035890	257.904	204.525	311.284	1.52198	0.605954	0.00018446	0.000807077	CG13667	Tr0
FBgn0037339	738.699	585.882	891.517	1.52167	0.605653	4.87809e-06	3.01803e-05	Pi4KIIalpha	Tr0	Pi4KIIalpha
FBgn0000581	3335.23	2645.7	4024.75	1.52124	0.605251	0.000168151	0.000741407	E(Pc)	Tr0	Enhancer of Polycomb
FBgn0034691	598.924	475.121	722.727	1.52114	0.605156	1.03154e-05	6.00584e-05	Synj	Tr0	Synaptojanin
FBgn0003165	2591.61	2057.36	3125.87	1.51936	0.603463	2.71445e-05	0.000144119	pum	Tr0	pumilio
FBgn0050020	2065.94	1640.38	2491.5	1.51885	0.602982	9.63538e-07	6.91571e-06	CG30020	Tr0
FBgn0002638	4196.14	3331.79	5060.48	1.51885	0.602977	2.54683e-07	2.0441e-06	Rcc1	Tr0	Regulator of chromosome condensation 1 ortholog (H. sapiens)
FBgn0015663	188.526	149.718	227.334	1.51841	0.60256	0.00063751	0.00248047	Dot	Tr0	Dorothy
FBgn0035498	1396.07	1108.8	1683.35	1.51817	0.602334	1.17981e-06	8.29941e-06	Fit1	Tr0	Fermitin 1
FBgn0030800	589.061	468.08	710.041	1.51692	0.601148	1.1255e-05	6.51391e-05	CG9104	Tr0
FBgn0027794	1432.46	1138.59	1726.33	1.51621	0.600467	1.18793e-06	8.34678e-06	CG14786	Tr0
FBgn0036480	1061.94	844.112	1279.77	1.51612	0.600383	1.17159e-05	6.76254e-05	Cep135	Tr0
FBgn0038156	317.364	252.37	382.358	1.51507	0.599385	0.00988499	0.0279652	CG14372	Tr0
FBgn0266083	2241.18	1782.68	2699.67	1.51438	0.598732	6.38762e-07	4.73164e-06	ocm	Tr0	over compensating males
FBgn0024807	8736.53	6949.93	10523.1	1.51413	0.598493	0.00017551	0.000770743	DIP1	Tr0	DISCO Interacting Protein 1
FBgn0015600	1049.44	834.956	1263.92	1.51376	0.598136	0.000162493	0.000719099	toc	Tr0	toucan
FBgn0039688	2937.16	2336.97	3537.35	1.51364	0.598026	0.00208101	0.00707709	Kul	Tr0	Kuzbanian-like
FBgn0035999	312.477	248.671	376.283	1.51318	0.59758	0.00010873	0.000503428	CG3552	Tr0
FBgn0039294	81.9718	65.2362	98.7074	1.51308	0.597486	0.0113214	0.0315387	Cad96Cb	Tr0	Cadherin 96Cb
FBgn0052732	579.742	461.417	698.068	1.51288	0.597297	1.34522e-05	7.671e-05	CG32732	Tr0
FBgn0033246	1410.46	1122.65	1698.27	1.51274	0.597163	0.00160553	0.00564213	ACC	Tr0	Acetyl-CoA carboxylase
FBgn0265464	1265.87	1007.57	1524.16	1.51271	0.597134	1.80567e-06	1.21822e-05	Traf6	Tr0	TNF-receptor-associated factor 6
FBgn0260463	3333.18	2653.19	4013.18	1.51259	0.597019	4.48331e-07	3.42665e-06	Unc-115b	Tr0
FBgn0003353	727.475	579.105	875.845	1.51241	0.596851	6.66306e-06	4.01488e-05	sei	Tr0	seizure
FBgn0037332	588.023	468.124	707.923	1.51226	0.596702	1.47867e-05	8.34878e-05	Hcs	Tr0	Holocarboxylase synthetase
FBgn0030970	216.703	172.74	260.666	1.509	0.593594	0.000675364	0.00261421	CG7326	Tr0
FBgn0266916	1586.37	1264.69	1908.06	1.50872	0.593327	1.53257e-06	1.04743e-05	Cenp-C	Tr0
FBgn0003175	1745.45	1391.52	2099.37	1.50869	0.593296	1.25158e-06	8.73777e-06	px	Tr0	plexus
FBgn0261341	13742.6	10963	16522.2	1.50708	0.591758	2.84362e-06	1.85182e-05	verm	Tr0	vermiform
FBgn0035309	111.892	89.2903	134.493	1.50624	0.590954	0.0045813	0.0142417	CG15879	Tr0
FBgn0035025	795.52	635.002	956.038	1.50557	0.590307	6.47055e-06	3.90868e-05	uri	Tr0	unconventional prefoldin RPB5 interactor
FBgn0037814	981.736	783.711	1179.76	1.50535	0.590101	4.14439e-06	2.6139e-05	CG6325	Tr0
FBgn0030474	878.608	701.491	1055.73	1.50497	0.589738	0.000233513	0.000996681	CG15747	Tr0
FBgn0259221	573.93	458.291	689.569	1.50465	0.58943	0.00152215	0.00537641	CG42321	Tr0
FBgn0051989	630.633	503.727	757.539	1.50387	0.58868	1.45082e-05	8.20311e-05	Cap-D3	Tr0	Chromosome associated protein D3
FBgn0015331	649.32	518.685	779.956	1.50372	0.588535	0.00425254	0.0133301	abs	Tr0	abstrakt
FBgn0000299	3163.27	2527.96	3798.59	1.50263	0.587491	7.00436e-07	5.15354e-06	Cg25C	Tr0	Collagen type IV
FBgn0033356	521.694	417.039	626.35	1.5019	0.586788	0.00536608	0.0163638	CG8229	Tr0
FBgn0040752	2516.98	2012.08	3021.89	1.50187	0.58676	0.00196057	0.00672075	Prosap	Tr0	Prosap
FBgn0038953	1130.83	904.404	1357.25	1.50071	0.585649	3.4014e-06	2.18194e-05	CG18596	Tr0
FBgn0026597	2758.51	2206.24	3310.79	1.50065	0.585585	1.54273e-06	1.05377e-05	Axn	Tr0	Axin
FBgn0038651	1933.13	1546.27	2319.99	1.50038	0.585326	1.37984e-06	9.51163e-06	CG14299	Tr0
FBgn0001965	1983.12	1586.26	2379.97	1.50036	0.585311	1.3735e-06	9.47881e-06	Sos	Tr0	Son of sevenless
FBgn0031090	1847.51	1477.93	2217.1	1.50014	0.585093	1.42775e-06	9.79691e-06	Rab35	Tr0	Rab35
FBgn0035631	3617.21	2894.5	4339.92	1.49937	0.584353	6.48029e-07	4.79438e-06	Txl	Tr0	Thioredoxin-like
FBgn0030189	151.8	121.517	182.083	1.49841	0.583433	0.00691414	0.0204364	CG2909	Tr0
FBgn0010280	3595.13	2879.96	4310.3	1.49665	0.581737	9.05595e-05	0.000427198	Taf4	Tr0	TBP-associated factor 4
FBgn0052112	284.373	227.849	340.897	1.49615	0.581256	0.000238499	0.0010158	CG32112	Tr0
FBgn0033740	785.767	629.75	941.784	1.49549	0.580617	1.00681e-05	5.87728e-05	dgt5	Tr0	dim gamma-tubulin 5
FBgn0002306	6868.93	5505.76	8232.09	1.49518	0.580317	5.79249e-07	4.33658e-06	sas	Tr0	stranded at second
FBgn0037758	1315	1054.35	1575.64	1.49441	0.579577	3.27726e-06	2.1102e-05	CG9467	Tr0
FBgn0040383	85.7638	68.7713	102.756	1.49417	0.579346	0.012532	0.0345348	CG5254	Tr0
FBgn0035207	2953.28	2368.25	3538.3	1.49406	0.579234	2.13318e-05	0.000116079	CG9153	Tr0
FBgn0260442	2827.86	2267.83	3387.9	1.4939	0.57908	0.00032005	0.0013212	rhea	Tr0	rhea
FBgn0023518	1466.72	1176.3	1757.14	1.49379	0.578977	8.45262e-05	0.000402211	trr	Tr0	trithorax-related
FBgn0041184	1533.53	1229.97	1837.1	1.49361	0.578805	2.53071e-06	1.66703e-05	Socs36E	Tr0	Suppressor of cytokine signaling at 36E
FBgn0261938	618.177	495.904	740.451	1.49314	0.578345	2.43458e-05	0.00013018	mtRNApol	Tr0	mitochondrial RNA polymerase
FBgn0032467	2708.96	2173.36	3244.56	1.49288	0.5781	8.45076e-06	4.98703e-05	CG9934	Tr0
FBgn0037025	1690.42	1356.24	2024.6	1.4928	0.57802	2.35598e-06	1.56105e-05	Spc105R	Tr0	Spc105-related
FBgn0264305	640.556	513.965	767.146	1.4926	0.577832	2.08187e-05	0.000113799	CG43783	Tr0
FBgn0016081	1731.87	1389.67	2074.07	1.49249	0.577724	0.000648609	0.00251957	fry	Tr0	furry
FBgn0087008	3961.44	3179.06	4743.83	1.49221	0.577454	0.000155636	0.000693353	e(y)3	Tr0	enhancer of yellow 3
FBgn0043458	1231.73	988.561	1474.9	1.49197	0.577215	4.29342e-06	2.68639e-05	CG12084	Tr0
FBgn0039709	4155.79	3336.69	4974.89	1.49096	0.576245	8.01583e-06	4.74668e-05	Cad99C	Tr0	Cadherin 99C
FBgn0031322	1399.12	1123.42	1674.82	1.49082	0.576103	4.73373e-05	0.000239175	CG5001	Tr0
FBgn0035204	455.729	365.988	545.471	1.49041	0.575705	0.000975091	0.00363732	CG2277	Tr0
FBgn0028671	1764.84	1417.36	2112.33	1.49033	0.575632	0.000297915	0.00123893	Vha100-1	Tr0	Vacuolar H[+] ATPase 100kD subunit 1
FBgn0263392	7384.67	5931.01	8838.32	1.49019	0.575493	0.0108351	0.0303176	CG43444	Tr0
FBgn0000139	1887.56	1516.29	2258.82	1.48971	0.575028	0.00100604	0.00374113	ash2	Tr0	absent, small, or homeotic discs 2
FBgn0023216	518.11	416.297	619.923	1.48914	0.574478	4.21303e-05	0.000214672	Parg	Tr0	Poly(ADP-ribose) glycohydrolase
FBgn0037094	3161.98	2540.64	3783.33	1.48913	0.574465	1.2017e-06	8.43369e-06	CG7611	Tr0
FBgn0264605	217.677	174.946	260.408	1.4885	0.57386	0.000797776	0.00303332	CG43954	Tr0
FBgn0031107	1365.56	1097.6	1633.52	1.48826	0.573631	0.00219609	0.00742432	HERC2	Tr0	HECT and RLD domain containing protein 2 ortholog (H. sapiens)
FBgn0033757	465.068	373.853	556.283	1.48798	0.573351	5.41274e-05	0.000269292	muskelin	Tr0	muskelin
FBgn0016126	3381.85	2718.76	4044.94	1.48779	0.573171	1.17901e-06	8.29941e-06	CaMKI	Tr0	Calcium/calmodulin-dependent protein kinase I
FBgn0261563	893.867	718.728	1069.01	1.48736	0.572753	0.000719704	0.00276358	wb	Tr0	wing blister
FBgn0266672	1879.75	1511.93	2247.58	1.48657	0.571984	2.42117e-06	1.60101e-05	Sec8	Tr0	Sec8 ortholog (S. cerevisiae)
FBgn0039714	423.883	340.946	506.821	1.48651	0.571932	7.37149e-05	0.000354842	Zip99C	Tr0	Zinc/iron regulated transporter-related protein 99C
FBgn0035844	6274.36	5048.07	7500.64	1.48584	0.571282	9.10262e-07	6.56865e-06	CG13676	Tr0
FBgn0034062	262.376	211.098	313.655	1.48583	0.571266	0.000389586	0.00158084	CG8388	Tr0
FBgn0264449	499.448	401.838	597.058	1.48582	0.571255	0.0130452	0.0356789	CG43867	Tr0
FBgn0037607	18464.4	14859.4	22069.4	1.48521	0.57067	5.87844e-07	4.38692e-06	CG8036	Tr0
FBgn0032633	779.717	627.547	931.887	1.48497	0.570433	1.56892e-05	8.81279e-05	Lrch	Tr0	Leucine-rich-repeats and calponin homology domain protein
FBgn0046114	861.669	693.666	1029.67	1.48439	0.56987	1.09834e-05	6.36591e-05	Gclm	Tr0	Glutamate-cysteine ligase modifier subunit
FBgn0003575	2220.86	1787.89	2653.83	1.48434	0.569819	6.02678e-06	3.66086e-05	su(s)	Tr0	suppressor of sable
FBgn0036848	916.203	737.611	1094.79	1.48424	0.569727	0.000851724	0.00321504	CG10424	Tr0
FBgn0034442	161.864	130.364	193.363	1.48326	0.568767	0.00219352	0.00742189	CG11257	Tr0
FBgn0031820	1582.46	1274.53	1890.39	1.48321	0.568724	4.03578e-06	2.55075e-05	DLP	Tr0	Daxx-like protein
FBgn0033354	874.149	704.058	1044.24	1.48317	0.568687	1.19522e-05	6.89056e-05	FANCI	Tr0	Fanconi anemia complementation group I homologue
FBgn0030018	1413.92	1139.15	1688.69	1.48242	0.567953	0.000321168	0.00132469	slpr	Tr0	slipper
FBgn0259933	252.982	203.867	302.096	1.48183	0.567377	0.000487783	0.00193487	CG42456	Tr0
FBgn0262029	10297.3	8305.4	12289.2	1.47967	0.565274	9.2349e-07	6.6601e-06	d	Tr0	dachs
FBgn0029711	316.798	255.534	378.062	1.4795	0.565111	0.000275495	0.00115535	Usf	Tr0	Usf
FBgn0033244	949.04	765.517	1132.56	1.47947	0.565084	1.10891e-05	6.42409e-05	CG8726	Tr0
FBgn0029506	6706.11	5410.32	8001.9	1.47901	0.564628	1.02312e-06	7.30409e-06	Tsp42Ee	Tr0	Tetraspanin 42Ee
FBgn0022702	5342.37	4310.92	6373.82	1.47853	0.564164	1.04259e-05	6.06327e-05	Cht2	Tr0	Chitinase 2
FBgn0032339	422.621	341.03	504.211	1.4785	0.56413	9.84601e-05	0.000460814	CG4705	Tr0
FBgn0034180	1137.96	918.29	1357.63	1.47844	0.564072	1.78785e-05	9.92193e-05	Ehbp1	Tr0	Eps15 homology domain containing protein-binding protein 1
FBgn0024187	831.642	671.24	992.043	1.47793	0.563574	0.00319902	0.0103882	syd	Tr0	sunday driver
FBgn0039165	361.885	292.093	431.677	1.47787	0.563524	0.000160708	0.00071225	CG6204	Tr0
FBgn0039187	1524.97	1231.07	1818.87	1.47748	0.563135	5.14037e-06	3.16726e-05	CG6454	Tr0
FBgn0263110	798.095	644.474	951.716	1.47673	0.562408	5.98142e-05	0.000294415	CG43367	Tr0
FBgn0024991	1201.47	970.218	1432.71	1.47669	0.562369	7.59588e-06	4.51581e-05	CG2694	Tr0
FBgn0032935	196.667	158.823	234.511	1.47656	0.562237	0.00124444	0.00452405	Atg18b	Tr0	Autophagy-specific gene 18b
FBgn0011754	1776.29	1434.53	2118.05	1.47648	0.562163	4.14306e-06	2.6139e-05	PhKgamma	Tr0	Phosphorylase kinase gamma
FBgn0051005	225.351	182.018	268.685	1.47614	0.561831	0.000843009	0.00318614	qless	Tr0	qless
FBgn0039026	1392.54	1125.32	1659.77	1.47493	0.560649	6.6907e-06	4.02675e-05	CG7029	Tr0
FBgn0028979	1812.88	1465.17	2160.59	1.47463	0.560356	4.29956e-06	2.68639e-05	tio	Tr0	tiptop
FBgn0036376	1704.81	1378.22	2031.4	1.47393	0.559668	4.54654e-06	2.82893e-05	Liprin-beta	Tr0	Liprin-beta
FBgn0004648	2250.16	1819.21	2681.12	1.47378	0.559521	0.00392078	0.0124156	svr	Tr0	silver
FBgn0025681	1418.7	1147.23	1690.18	1.47327	0.559017	1.34695e-05	7.67721e-05	CG3558	Tr0
FBgn0027335	1821.46	1472.92	2170	1.47326	0.559015	5.1622e-05	0.000258003	Rip11	Tr0	Rab11 interacting protein
FBgn0035416	1761.88	1424.98	2098.79	1.47286	0.558619	3.23593e-05	0.000169242	gry	Tr0	gryzun
FBgn0037556	1287.11	1041.19	1533.02	1.47236	0.558135	7.99488e-06	4.73895e-05	CG9636	Tr0
FBgn0004647	7561.67	6117.03	9006.3	1.47233	0.558103	0.0190076	0.0496687	N	Tr0	Notch
FBgn0259178	463.924	375.362	552.487	1.47188	0.557656	9.47081e-05	0.000444499	5PtaseI	Tr0	5PtaseI
FBgn0025692	86.0247	69.6075	102.442	1.47171	0.557492	0.0155661	0.041682	CG3814	Tr0
FBgn0028738	293.468	237.473	349.463	1.47159	0.557373	0.00034611	0.0014188	ETH	Tr0	Ecdysis triggering hormone
FBgn0039003	465.652	376.872	554.431	1.47114	0.556931	9.38221e-05	0.000440857	wfs1	Tr0	wolfram syndrome 1
FBgn0039691	1676.37	1356.91	1995.84	1.47087	0.556666	4.86045e-06	3.00867e-05	IntS11	Tr0	Integrator 11
FBgn0011828	211.11	170.892	251.328	1.47068	0.556488	0.00109894	0.00404032	Pxn	Tr0	Peroxidasin
FBgn0263112	1685.91	1364.76	2007.05	1.47063	0.556437	2.24608e-05	0.000121452	Mitf	Tr0	Mitf
FBgn0017418	1128.57	913.734	1343.41	1.47025	0.556057	1.08574e-05	6.29596e-05	ari-1	Tr0	ariadne
FBgn0028694	5995.37	4854.51	7136.23	1.47002	0.555835	1.58482e-06	1.07945e-05	Rpn11	Tr0	Regulatory particle non-ATPase 11
FBgn0260936	3130.8	2535.12	3726.49	1.46995	0.555765	0.000103594	0.000481873	scny	Tr0	scrawny
FBgn0053508	671.773	543.962	799.585	1.46993	0.555746	3.65215e-05	0.000188815	ppk13	Tr0	pickpocket 13
FBgn0040780	93.6619	75.8546	111.469	1.46951	0.555336	0.0130203	0.0356191	Atg10	Tr0	Autophagy-specific gene 10
FBgn0261842	158.917	128.726	189.108	1.46907	0.554906	0.00288149	0.00944898	pre-mod(mdg4)-AE	Tr0
FBgn0259143	902.9	731.584	1074.22	1.46834	0.554189	1.76385e-05	9.8069e-05	CG42258	Tr0
FBgn0036900	510.73	413.84	607.62	1.46825	0.554096	7.45715e-05	0.000358391	CG8765	Tr0
FBgn0035001	3041.04	2464.26	3617.83	1.46812	0.55397	0.000903408	0.00339095	slik	Tr0	Sterile20-like kinase
FBgn0001099	101.196	82.0082	120.383	1.46794	0.553791	0.0107417	0.0300843	gdl	Tr0	gonadal
FBgn0266487	245.031	198.606	291.456	1.46751	0.553367	0.0123023	0.0339876	CG45086	Tr0
FBgn0047178	499.42	404.82	594.02	1.46737	0.553233	7.78737e-05	0.000372473	CG32147	Tr0
FBgn0031253	610.519	495.221	725.816	1.46564	0.551531	4.68847e-05	0.000237088	CG11885	Tr0
FBgn0035035	546.938	443.682	650.194	1.46545	0.551343	6.53341e-05	0.000318712	CG3570	Tr0
FBgn0032456	2222.21	1802.78	2641.64	1.46531	0.55121	0.000360703	0.0014736	MRP	Tr0	Multidrug-Resistance like Protein 1
FBgn0051151	2548.76	2067.99	3029.53	1.46496	0.550862	0.00118509	0.00432529	wge	Tr0	winged eye
FBgn0067783	415.085	336.805	493.366	1.46484	0.550745	0.000149621	0.000670031	att-ORFA	Tr0	alternative testis transcripts open reading frame A
FBgn0000239	2598.59	2108.87	3088.31	1.46444	0.550349	0.000285956	0.00119474	bur	Tr0	burgundy
FBgn0038803	612.778	497.335	728.221	1.46425	0.550158	5.14908e-05	0.000257561	CG5191	Tr0
FBgn0263108	2215.81	1798.58	2633.04	1.46395	0.549871	4.94038e-06	3.05186e-05	BtbVII	Tr0	BTB-protein-VII
FBgn0015546	1348.43	1094.56	1602.29	1.46386	0.549781	9.90979e-06	5.79397e-05	spel1	Tr0	spellchecker1
FBgn0039354	113.535	92.1621	134.908	1.46382	0.549734	0.0083878	0.0242142	Lgr3	Tr0	Leucine-rich repeat-containing G protein-coupled receptor 3
FBgn0010786	848.587	688.875	1008.3	1.46369	0.549608	0.0013059	0.00471324	l(3)02640	Tr0	lethal (3) 02640
FBgn0040375	378.876	307.58	450.172	1.46359	0.549512	0.000197518	0.000859537	CG13760	Tr0
FBgn0261802	5841.2	4742.84	6939.56	1.46316	0.549092	2.34575e-06	1.55628e-05	CG42748	Tr0
FBgn0039006	154.752	125.66	183.843	1.46301	0.548942	0.00346965	0.0111584	Cyp6d4	Tr0	Cyp6d4
FBgn0028369	158.175	128.464	187.887	1.46256	0.548494	0.00325842	0.0105525	kirre	Tr0	kin of irre
FBgn0036446	780.716	634.106	927.325	1.46241	0.548351	9.88805e-05	0.000462456	CG9384	Tr0
FBgn0028931	148.46	120.583	176.338	1.46238	0.548321	0.00381969	0.0121412	CG16863	Tr0
FBgn0029818	1852.48	1504.91	2200.06	1.46192	0.547868	6.20766e-06	3.75933e-05	GAA1	Tr0	Glycosylphosphatidylinositol anchor attachment 1 ortholog (H. sapiens)
FBgn0037963	2780.51	2259.09	3301.93	1.46162	0.547573	0.00179033	0.00620087	Cad87A	Tr0	Cadherin 87A
FBgn0033916	641.972	521.598	762.347	1.46156	0.54751	0.000327484	0.00134936	CG8494	Tr0
FBgn0025683	3185.38	2588.34	3782.42	1.46133	0.547281	3.75317e-06	2.38847e-05	CG3164	Tr0
FBgn0030519	1040.78	845.729	1235.83	1.46126	0.54721	3.06412e-05	0.000161047	CG11151	Tr0
FBgn0031575	705.621	573.504	837.739	1.46074	0.546698	4.06166e-05	0.000207398	Cep97	Tr0
FBgn0034634	211.259	171.724	250.794	1.46044	0.546405	0.00424221	0.0133012	CG10494	Tr0
FBgn0039213	3134.23	2548.74	3719.72	1.45943	0.545408	1.40662e-05	7.98701e-05	atl	Tr0	atlastin
FBgn0038100	1703.01	1385.06	2020.96	1.45912	0.545094	7.71308e-06	4.58095e-05	Paip2	Tr0	polyA-binding protein interacting protein 2
FBgn0029736	1798.05	1462.37	2133.74	1.45909	0.545073	7.21889e-06	4.31303e-05	CG4041	Tr0
FBgn0038741	197.637	160.759	234.515	1.4588	0.544783	0.00175538	0.00609562	CG17186	Tr0
FBgn0027532	1157.18	941.319	1373.04	1.45863	0.544613	1.50359e-05	8.47358e-05	CG7139	Tr0
FBgn0037298	2881.2	2344.09	3418.32	1.45828	0.544264	4.24175e-06	2.66147e-05	CG2604	Tr0
FBgn0010772	3765.6	3064.34	4466.86	1.45769	0.543686	4.02192e-06	2.54602e-05	Xe7	Tr0	Xe7
FBgn0262127	1042.23	848.159	1236.31	1.45764	0.543633	2.13741e-05	0.000116151	kibra	Tr0	kibra ortholog
FBgn0005632	3541.09	2881.87	4200.31	1.4575	0.543492	0.0131695	0.0359781	faf	Tr0	fat facets
FBgn0031972	373.937	304.397	443.477	1.4569	0.542903	0.000342404	0.00140553	Wwox	Tr0	WW domain containing oxidoreductase
FBgn0003268	2556.66	2081.29	3032.03	1.45681	0.542811	7.31289e-06	4.36268e-05	rod	Tr0	rough deal
FBgn0028577	5191.3	4226.27	6156.33	1.45668	0.542686	3.52444e-06	2.25246e-05	pUf68	Tr0	poly U binding factor 68kD
FBgn0042205	192.709	156.907	228.51	1.45634	0.542345	0.00200896	0.00686509	CG18764	Tr0
FBgn0027948	5010.07	4080.16	5939.98	1.45582	0.541831	3.81808e-05	0.000196044	msps	Tr0	mini spindles
FBgn0028990	4918.07	4005.58	5830.57	1.45561	0.541627	3.24304e-06	2.09265e-05	Spn27A	Tr0	Serpin 27A
FBgn0037679	451.718	367.93	535.507	1.45546	0.541474	0.000147336	0.000660783	CG8866	Tr0
FBgn0034814	566.149	461.253	671.046	1.45483	0.540852	8.11063e-05	0.000387378	CG9890	Tr0
FBgn0265784	1292.8	1053.45	1532.14	1.4544	0.54042	1.37901e-05	7.84135e-05	CrebB	Tr0	Cyclic-AMP response element binding protein B
FBgn0013334	962.543	784.521	1140.56	1.45383	0.539863	0.000206743	0.000895142	Sap47	Tr0	Synapse-associated protein 47kD
FBgn0027866	2849.15	2322.8	3375.5	1.4532	0.539235	5.81739e-06	3.54262e-05	CG9776	Tr0
FBgn0030954	631.55	514.929	748.171	1.45296	0.538994	6.71037e-05	0.000326417	CCKLR-17D3	Tr0	Cholecystokinin-like receptor at 17D3
FBgn0052479	2427.96	1979.66	2876.27	1.45291	0.538947	0.00637367	0.0190024	CG32479	Tr0
FBgn0026598	1851.54	1509.89	2193.19	1.45255	0.538589	8.90005e-06	5.2393e-05	Apc2	Tr0	Adenomatous polyposis coli tumor suppressor homolog 2
FBgn0030638	178.499	145.659	211.339	1.45092	0.536968	0.00274845	0.00905971	CG11655	Tr0
FBgn0033913	5013.47	4091.58	5935.36	1.45063	0.536676	4.17045e-06	2.62346e-05	CG8468	Tr0
FBgn0032026	1558.6	1272.43	1844.76	1.4498	0.535854	0.00428173	0.0134006	CG7627	Tr0
FBgn0038344	956.902	781.369	1132.43	1.44929	0.53535	3.27264e-05	0.000170811	CG5205	Tr0
FBgn0031995	1113.32	909.258	1317.38	1.44885	0.53491	2.36197e-05	0.000126862	CG8475	Tr0
FBgn0260388	2253.01	1840.09	2665.93	1.4488	0.53486	7.3698e-06	4.39445e-05	CG42514	Tr0
FBgn0266521	11266.4	9201.88	13331	1.44873	0.534784	3.3373e-06	2.14426e-05	stai	Tr0	stathmin
FBgn0035424	2228.03	1819.84	2636.21	1.4486	0.534656	0.0172076	0.0454593	CG11505	Tr0
FBgn0027499	2522.74	2060.61	2984.87	1.44854	0.534597	7.77664e-06	4.61642e-05	wde	Tr0	windei
FBgn0027526	1549.45	1265.64	1833.27	1.44849	0.534551	1.26303e-05	7.24015e-05	Ublcp1	Tr0	Ubiquitin-like domain-containing C-terminal domain phosphatase 1
FBgn0261975	2024.93	1654.08	2395.79	1.44841	0.534471	9.15499e-06	5.37884e-05	CG42806	Tr0
FBgn0020503	986.911	806.223	1167.6	1.44823	0.534295	0.010145	0.0285729	CLIP-190	Tr0	Cytoplasmic linker protein 190
FBgn0034390	5384.05	4399	6369.1	1.44785	0.533914	0.00568782	0.0172356	CG15093	Tr0
FBgn0030995	186.153	152.143	220.163	1.44708	0.533142	0.00246545	0.00820721	CG7914	Tr0
FBgn0042177	2281.17	1864.58	2697.77	1.44685	0.532915	9.05369e-06	5.32192e-05	CG32164	Tr0
FBgn0035824	545.661	446.024	645.297	1.44678	0.532842	0.0018169	0.00627841	CG8281	Tr0
FBgn0036668	1880.84	1537.6	2224.09	1.44647	0.532539	1.20992e-05	6.96422e-05	CG9715	Tr0
FBgn0000594	96.0247	78.5039	113.546	1.44637	0.532436	0.0154996	0.0415317	Est-P	Tr0	Esterase P
FBgn0261800	7844.77	6418	9271.55	1.44462	0.530688	0.000199771	0.000867769	LanB1	Tr0	LanB1
FBgn0261859	283.718	232.195	335.24	1.44379	0.529858	0.000833459	0.00315303	CG42788	Tr0
FBgn0025743	2286.32	1871.46	2701.17	1.44335	0.529421	9.97691e-06	5.83038e-05	mbt	Tr0	mushroom bodies tiny
FBgn0032986	2730.8	2235.42	3226.18	1.44321	0.529278	7.83123e-06	4.64653e-05	CG3262	Tr0
FBgn0261954	3371.8	2760.21	3983.39	1.44315	0.529222	0.0144942	0.0391168	east	Tr0	enhanced adult sensory threshold
FBgn0040346	1273.44	1042.55	1504.34	1.44294	0.529009	2.00363e-05	0.000110126	CG3704	Tr0
FBgn0029791	2693.25	2204.99	3181.51	1.44287	0.528939	8.247e-06	4.86917e-05	CG4096	Tr0
FBgn0024250	2346.15	1921.15	2771.15	1.44244	0.528516	1.06192e-05	6.16377e-05	brk	Tr0	brinker
FBgn0038108	4277.27	3503.04	5051.51	1.44204	0.528108	0.000176202	0.000773498	CG7518	Tr0
FBgn0024364	982.994	805.252	1160.74	1.44146	0.527528	3.75991e-05	0.000193636	CG11417	Tr0
FBgn0010591	1173.43	961.592	1385.26	1.44059	0.526661	2.77521e-05	0.000147115	Sply	Tr0	Sphingosine-1-phosphate lyase
FBgn0031050	1027.42	841.965	1212.88	1.44053	0.526604	0.0001377	0.000621513	Arp10	Tr0	Actin-related protein 10
FBgn0028647	477.411	391.24	563.582	1.4405	0.526571	0.000221636	0.000952419	CG11902	Tr0
FBgn0039561	1229.89	1008.53	1451.25	1.43897	0.525034	2.54908e-05	0.000135879	mfrn	Tr0	mitoferrin
FBgn0262719	3174.1	2602.96	3745.25	1.43884	0.524908	9.46932e-06	5.54724e-05	CG43163	Tr0
FBgn0041111	1204.77	988.038	1421.51	1.43872	0.524781	0.00146066	0.00519688	lilli	Tr0	lilliputian
FBgn0024321	308.707	253.203	364.211	1.43842	0.524482	0.000717084	0.00275528	NK7.1	Tr0	NK7.1
FBgn0010303	1457.29	1195.32	1719.25	1.43831	0.524379	0.000114094	0.00052563	hep	Tr0	hemipterous
FBgn0050183	1061.63	871.049	1252.22	1.43759	0.523657	4.91813e-05	0.000247116	CG30183	Tr0
FBgn0034392	473.603	388.596	558.609	1.4375	0.523565	0.000219607	0.000944711	MFS15	Tr0	Major Facilitator Superfamily Transporter 15
FBgn0039751	391.159	321.01	461.308	1.43705	0.523112	0.000362949	0.00148227	CG1983	Tr0
FBgn0024754	1546.17	1268.95	1823.38	1.43693	0.522985	1.82342e-05	0.0001011	Flo1	Tr0	Flotillin 1
FBgn0250788	9381	7701.38	11060.6	1.43619	0.522245	0.0129899	0.0355603	beta-Spec	Tr0	beta Spectrin
FBgn0031886	733.404	602.198	864.611	1.43576	0.521814	8.1985e-05	0.000391048	Nuf2	Tr0	Nuf2
FBgn0032721	5238.68	4302.47	6174.89	1.4352	0.52125	7.42007e-06	4.42004e-05	CG10602	Tr0
FBgn0261564	2176.78	1788.14	2565.41	1.43469	0.520735	1.46301e-05	8.26427e-05	CG42678	Tr0
FBgn0086362	768.309	631.27	905.348	1.43417	0.520214	7.2697e-05	0.000350644	spn-F	Tr0	spn-F
FBgn0032877	495.684	407.313	584.056	1.43392	0.519969	0.00021351	0.000921782	CG2617	Tr0
FBgn0050007	652.849	536.517	769.181	1.43366	0.5197	0.000126562	0.000577095	CG30007	Tr0
FBgn0030877	667.494	548.567	786.421	1.43359	0.519636	0.000109205	0.000505236	Arp8	Tr0	Actin-related protein 8
FBgn0026401	3817.97	3138.09	4497.84	1.4333	0.519344	0.00146389	0.00520373	Nipped-B	Tr0	Nipped-B
FBgn0025549	1257.75	1033.88	1481.62	1.43306	0.519101	3.29546e-05	0.000171779	unc-119	Tr0	unc-119
FBgn0028360	605.834	498.004	713.665	1.43305	0.519089	0.000137678	0.000621513	l(1)G0148	Tr0	lethal (1) G0148
FBgn0029870	2220.76	1825.5	2616.02	1.43305	0.519084	1.58186e-05	8.87303e-05	Marf	Tr0	Mitochondrial assembly regulatory factor
FBgn0053556	501.505	412.29	590.72	1.43278	0.518816	0.000237967	0.00101425	form3	Tr0	formin 3
FBgn0035024	1623.41	1334.89	1911.94	1.43228	0.518311	0.000136487	0.000616856	CG11414	Tr0
FBgn0037026	1540.41	1266.7	1814.11	1.43215	0.518182	2.40838e-05	0.000128951	CG3634	Tr0
FBgn0024985	1621.39	1333.36	1909.43	1.43205	0.518078	2.69299e-05	0.000143106	CG11448	Tr0
FBgn0086768	2238.38	1840.87	2635.9	1.43187	0.517904	0.00105287	0.00389357	Pcmt	Tr0	Protein-L-isoaspartate (D-aspartate) O-methyltransferase
FBgn0036365	1315.5	1081.89	1549.12	1.43186	0.517886	3.14615e-05	0.000164926	CG10732	Tr0
FBgn0024947	1015.89	835.668	1196.1	1.43131	0.517341	4.87162e-05	0.000245214	NTPase	Tr0	NTPase
FBgn0019886	1275.42	1049.18	1501.66	1.43127	0.517293	0.000744853	0.00285104	Letm1	Tr0	LETM1 ortholog
FBgn0053554	3601.34	2963.5	4239.18	1.43047	0.516485	0.00546205	0.0166185	Nipped-A	Tr0	Nipped-A
FBgn0031233	784.861	645.896	923.826	1.4303	0.51632	8.72411e-05	0.000413166	Tbc1d15-17	Tr0	TBC1 domain family, member 15/17 ortholog (H. sapiens)
FBgn0039854	320.709	263.928	377.49	1.43028	0.516297	0.000744184	0.00285029	CG1635	Tr0
FBgn0022800	1224.9	1008.05	1441.75	1.43024	0.516256	9.8379e-05	0.000460648	Cad96Ca	Tr0	Cadherin 96Ca
FBgn0037949	443.44	364.94	521.94	1.43021	0.516223	0.000346329	0.00141922	CG17360	Tr0
FBgn0024804	1902.85	1566.24	2239.46	1.42983	0.515844	2.04498e-05	0.000112143	Dbp80	Tr0	Dead box protein 80
FBgn0266282	767.183	631.486	902.879	1.42977	0.515782	0.000754227	0.00288233	jnj	Tr0	java no jive
FBgn0027889	2909.52	2395.1	3423.95	1.42957	0.515579	1.29528e-05	7.4179e-05	ball	Tr0	ballchen
FBgn0263197	2423.89	1995.33	2852.45	1.42956	0.515575	0.0177836	0.0467857	Patronin	Tr0	Patronin
FBgn0036353	649.625	534.781	764.468	1.4295	0.515508	0.000126123	0.000575312	CG10171	Tr0
FBgn0037592	712.949	586.976	838.922	1.42923	0.515234	0.000100979	0.000470988	CG11737	Tr0
FBgn0036318	989.169	814.484	1163.85	1.42895	0.514951	5.43401e-05	0.000270015	Wbp2	Tr0	Wbp2 ortholog
FBgn0085450	869.42	716.27	1022.57	1.42763	0.513626	0.000929727	0.00347996	Snoo	Tr0	Sno oncogene
FBgn0045823	8061.6	6641.54	9481.66	1.42763	0.513622	8.02429e-06	4.74935e-05	vsg	Tr0	visgun
FBgn0036134	3317.61	2733.43	3901.78	1.42743	0.513419	1.4362e-05	8.13194e-05	fd68A	Tr0	forkhead domain 68A
FBgn0003732	9338.32	7698.68	10977.9	1.42595	0.511925	0.00301018	0.00983343	Top2	Tr0	Topoisomerase 2
FBgn0040234	490.988	404.796	577.181	1.42586	0.51183	0.00046391	0.0018481	c12.2	Tr0	c12.2
FBgn0030004	238.318	196.491	280.145	1.42574	0.511711	0.00209584	0.00712114	CG10958	Tr0
FBgn0261019	436.113	359.667	512.56	1.4251	0.511061	0.00599151	0.0180529	moi	Tr0	modigliani
FBgn0030648	2401.94	1981.13	2822.75	1.42482	0.510779	1.95804e-05	0.000107966	CG6340	Tr0
FBgn0034269	415.698	342.936	488.46	1.42435	0.5103	0.000462363	0.00184255	CG6406	Tr0
FBgn0041627	482.143	397.811	566.475	1.42398	0.509929	0.000305174	0.00126437	Ku80	Tr0	Ku80
FBgn0025366	6140.35	5066.38	7214.32	1.42396	0.509909	1.00173e-05	5.85116e-05	Ip259	Tr0	Intronic Protein 259
FBgn0013765	1395.67	1151.58	1639.76	1.42392	0.50987	4.17603e-05	0.000212967	cnn	Tr0	centrosomin
FBgn0000017	1831.03	1511.05	2151.01	1.42352	0.509462	0.00419725	0.0131774	Abl	Tr0	Abl tyrosine kinase
FBgn0031255	161.75	133.484	190.015	1.42351	0.509449	0.00583105	0.0176207	BBS8	Tr0	Bardet-Biedl syndrome 8 ortholog (H. sapiens)
FBgn0026428	2209.78	1824.03	2595.52	1.42295	0.508889	2.35123e-05	0.000126506	HDAC6	Tr0	HDAC6
FBgn0039559	1693.38	1397.78	1988.97	1.42295	0.508883	3.2927e-05	0.000171709	Mes-4	Tr0	Mes-4
FBgn0000257	507.155	418.635	595.675	1.4229	0.508831	0.000281722	0.00117858	car	Tr0	carnation
FBgn0033179	3502.13	2891.07	4113.2	1.42272	0.508656	1.4234e-05	8.07085e-05	p47	Tr0	p47
FBgn0035499	7112.43	5871.64	8353.21	1.42264	0.508566	0.0023322	0.00781411	Chd64	Tr0	Chd64
FBgn0039234	2982.15	2462	3502.3	1.42254	0.508473	1.78433e-05	9.90697e-05	nct	Tr0	nicastrin
FBgn0030504	1744.45	1440.25	2048.65	1.42243	0.508358	0.00455876	0.0141864	CG2691	Tr0
FBgn0036534	4461.31	3683.45	5239.17	1.42236	0.508282	1.48482e-05	8.37958e-05	Dcp2	Tr0	Decapping protein 2
FBgn0030366	3202.49	2644.21	3760.76	1.42226	0.508187	1.80203e-05	9.99604e-05	Usp7	Tr0	Ubiquitin-specific protease 7
FBgn0261556	1810.85	1495.54	2126.16	1.42167	0.507589	2.89418e-05	0.000152717	CG42674	Tr0
FBgn0005674	5849.66	4831.36	6867.96	1.42154	0.507454	1.19574e-05	6.89056e-05	Aats-glupro	Tr0	Glutamyl-prolyl-tRNA synthetase
FBgn0001206	888.967	734.223	1043.71	1.42152	0.507433	8.89806e-05	0.000420597	Hmr	Tr0	Hybrid male rescue
FBgn0053526	4639.88	3832.21	5447.54	1.42152	0.507431	1.50595e-05	8.48291e-05	PNUTS	Tr0	PNUTS
FBgn0035420	782.982	646.874	919.091	1.42082	0.506722	0.000124314	0.000569002	CG14967	Tr0
FBgn0029912	1113.81	920.331	1307.29	1.42046	0.506357	6.17678e-05	0.000303162	CG4557	Tr0
FBgn0026375	2386.05	1971.65	2800.44	1.42035	0.506245	3.8155e-05	0.000195995	RhoGAPp190	Tr0	Rho GTPase activating protein p190
FBgn0035131	1575.42	1301.99	1848.84	1.42001	0.505897	3.58131e-05	0.000185392	mthl9	Tr0	methuselah-like 9
FBgn0032001	169.201	139.841	198.561	1.41991	0.505797	0.00535534	0.0163435	CG8360	Tr0
FBgn0031952	723.86	598.277	849.443	1.41982	0.505704	0.000146929	0.000659206	cdc14	Tr0	cdc14
FBgn0029088	1426.29	1178.99	1673.59	1.41952	0.505403	4.63055e-05	0.000234455	disp	Tr0	dispatched
FBgn0261108	740.442	612.061	868.822	1.4195	0.505385	0.000139021	0.000626297	Atg13	Tr0	Autophagy-specific gene 13
FBgn0013272	18603.3	15377.9	21828.7	1.41949	0.505368	0.00342479	0.0110319	Gp150	Tr0	Gp150
FBgn0030960	387.084	320.098	454.071	1.41854	0.504404	0.000637253	0.00248046	Atg101	Tr0	Autophagy-specific gene 101
FBgn0030833	311.957	257.975	365.939	1.41851	0.504373	0.00110953	0.00407427	CG8915	Tr0
FBgn0053558	1442.83	1193.25	1692.41	1.41831	0.504177	0.000817115	0.00310194	mim	Tr0	missing-in-metastasis
FBgn0037188	1601.07	1324.13	1878.02	1.4183	0.504165	4.04329e-05	0.000206666	CG7369	Tr0
FBgn0035540	321.766	266.117	377.414	1.41823	0.504089	0.000966629	0.00360909	Syx17	Tr0	Syntaxin 17
FBgn0003044	1867.09	1544.21	2189.98	1.41819	0.50405	4.95261e-05	0.000248665	Pcl	Tr0	Polycomblike
FBgn0033337	144.865	119.822	169.908	1.41799	0.503852	0.00858219	0.024716	CG8272	Tr0
FBgn0031020	4585.33	3792.91	5377.74	1.41784	0.503693	1.55634e-05	8.74624e-05	Nat1	Tr0	NAT1 ortholog (S. cerevisiae)
FBgn0029873	1519.08	1256.77	1781.4	1.41744	0.50329	4.0915e-05	0.000208833	CG3918	Tr0
FBgn0263968	1871.22	1548.24	2194.19	1.41722	0.503062	0.00320982	0.0104204	nonC	Tr0	no-on-and-no-off transient C
FBgn0250911	591.98	489.809	694.151	1.41719	0.50303	0.00026108	0.00110182	CG42245	Tr0
FBgn0031611	488.308	404.033	572.582	1.41716	0.503008	0.000349027	0.0014293	CG17840	Tr0
FBgn0016984	1814.61	1501.45	2127.76	1.41714	0.502979	3.54503e-05	0.00018391	sktl	Tr0	skittles
FBgn0032191	1112.01	920.186	1303.84	1.41693	0.502771	6.74241e-05	0.000327711	CG5734	Tr0
FBgn0003041	2081.63	1722.93	2440.33	1.41639	0.502219	3.19183e-05	0.000167102	pbl	Tr0	pebble
FBgn0026015	1785.75	1478.04	2093.47	1.41638	0.502209	3.7363e-05	0.000192503	Top3beta	Tr0	Topoisomerase 3beta
FBgn0040005	2111.35	1747.54	2475.16	1.41637	0.5022	2.8697e-05	0.000151691	CG17883	Tr0
FBgn0034735	366.445	303.404	429.487	1.41556	0.501377	0.000763509	0.00291317	CG4610	Tr0
FBgn0033889	2994.57	2479.88	3509.26	1.41509	0.500894	2.30975e-05	0.000124503	CG6701	Tr0
FBgn0263594	11976.2	9919.53	14032.8	1.41466	0.500458	1.25198e-05	7.1871e-05	lost	Tr0	lost
FBgn0053156	885.17	733.303	1037.04	1.4142	0.499988	0.000109134	0.000505103	CG33156	Tr0
FBgn0027296	258.379	214.051	302.708	1.41419	0.499973	0.013319	0.0363038	temp	Tr0	lethal (1) G0144
FBgn0035438	3084.38	2555.56	3613.2	1.41386	0.499638	2.24213e-05	0.000121348	PHGPx	Tr0	PHGPx
FBgn0011300	2363.97	1959.42	2768.51	1.41292	0.498681	0.000242183	0.00103003	babo	Tr0	baboon
FBgn0004839	1386.57	1149.29	1623.85	1.41291	0.498669	0.00206142	0.00702238	otk	Tr0	off-track
FBgn0020257	4658.36	3861.48	5455.24	1.41273	0.498489	0.000192597	0.000840252	ppa	Tr0	partner of paired
FBgn0052685	3341.47	2770.04	3912.89	1.41258	0.498331	0.000258081	0.00109024	ZAP3	Tr0
FBgn0032481	871.772	722.694	1020.85	1.41256	0.498312	0.000131025	0.000594962	CG16972	Tr0
FBgn0026869	4139.39	3432.32	4846.46	1.41201	0.49775	2.11633e-05	0.000115319	Thd1	Tr0	Thd1
FBgn0030838	1783.81	1479.19	2088.42	1.41186	0.497601	4.28184e-05	0.000217532	CG5445	Tr0
FBgn0030872	664.846	551.331	778.362	1.41179	0.497522	0.000211304	0.000913246	Ucp4A	Tr0	Ucp4A
FBgn0031044	656.069	544.231	767.907	1.411	0.496714	0.00022295	0.000957376	MKP-4	Tr0	MAPK Phosphatase 4
FBgn0023143	16288.5	13513.3	19063.8	1.41075	0.496462	1.50087e-05	8.46223e-05	Uba1	Tr0	Ubiquitin activating enzyme 1
FBgn0015222	7054.27	5852.36	8256.19	1.41074	0.496457	0.00402705	0.0126995	Fer1HCH	Tr0	Ferritin 1 heavy chain homologue
FBgn0039509	332.441	275.853	389.028	1.41027	0.495974	0.00109283	0.00402737	bigmax	Tr0	bigmax
FBgn0031106	581.122	482.212	680.032	1.41023	0.495935	0.000394134	0.00159714	Syx16	Tr0	Syntaxin 16
FBgn0003210	1559.91	1294.57	1825.25	1.40993	0.495624	5.64036e-05	0.000278999	rb	Tr0	ruby
FBgn0035321	503.997	418.272	589.721	1.4099	0.49559	0.000388026	0.00157558	CG1275	Tr0
FBgn0031435	159.258	132.186	186.33	1.4096	0.495287	0.0100536	0.0283687	Elba2	Tr0	Early boundary activity 2
FBgn0262624	686.866	570.212	803.52	1.40916	0.494836	0.00486322	0.0150094	Tmhs	Tr0	Tetraspan membrane protein in hair cell stereocilia ortholog
FBgn0265487	2173.32	1804.27	2542.37	1.40908	0.494757	4.23775e-05	0.000215657	mbl	Tr0
FBgn0262117	1709.66	1419.55	1999.78	1.40874	0.494408	5.27468e-05	0.000263077	IntS3	Tr0	Integrator 3
FBgn0032445	602.399	500.185	704.612	1.4087	0.494368	0.000278018	0.00116431	CG6153	Tr0
FBgn0016917	3741.1	3106.38	4375.82	1.40865	0.494318	2.64673e-05	0.000140772	Stat92E	Tr0	Signal-transducer and activator of transcription protein at 92E
FBgn0030882	1186.9	986.147	1387.65	1.40714	0.492771	8.56725e-05	0.000406426	GS	Tr0	Glutathione Synthetase
FBgn0031006	1637.07	1360.32	1913.81	1.40688	0.492503	0.00373146	0.0118985	rictor	Tr0	rapamycin-insensitive companion of Tor
FBgn0037876	424.018	352.369	495.668	1.40668	0.49229	0.000927684	0.00347448	CG4820	Tr0
FBgn0030243	1608.97	1337.19	1880.76	1.4065	0.492105	0.0081308	0.0235629	CG2186	Tr0
FBgn0027836	1192.66	991.558	1393.76	1.40563	0.491217	8.86319e-05	0.000419587	Dgp-1	Tr0	Dgp-1
FBgn0086346	4250.7	3535.92	4965.48	1.40429	0.489845	2.74091e-05	0.00014546	ALiX	Tr0	ALG-2 interacting protein X
FBgn0000212	6356.76	5288.07	7425.44	1.40419	0.489736	0.00207956	0.00707602	brm	Tr0	brahma
FBgn0052500	350.003	291.167	408.84	1.40414	0.489689	0.00111041	0.00407627	CG32500	Tr0
FBgn0037347	1501.84	1249.47	1754.21	1.40396	0.489505	6.88552e-05	0.000333452	CG1427	Tr0
FBgn0030695	693.668	577.182	810.154	1.40364	0.489169	0.000248221	0.00105384	PGRP-LE	Tr0	Peptidoglycan recognition protein LE
FBgn0028978	1628.95	1355.71	1902.18	1.40309	0.488604	6.78042e-05	0.000329025	trbl	Tr0	tribbles
FBgn0032793	377.089	313.842	440.337	1.40306	0.488573	0.000948717	0.00354441	CG10189	Tr0
FBgn0266195	424.767	353.537	495.998	1.40296	0.488472	0.0007253	0.00278329	Tgs1	Tr0	Trimethylguanosine synthase 1 ortholog (H. sapiens)
FBgn0035907	676.163	562.779	789.548	1.40295	0.488459	0.0038505	0.0122261	GstO1	Tr0	Glutathione S transferase O1
FBgn0031740	1527	1270.99	1783	1.40285	0.48836	6.46833e-05	0.000316309	CG7239	Tr0
FBgn0034379	275.54	229.379	321.7	1.40248	0.487983	0.00215884	0.00732518	CG15073	Tr0
FBgn0037105	397.868	331.224	464.511	1.40241	0.487906	0.000912831	0.00342526	S1P	Tr0	S1P
FBgn0036486	1379.81	1148.74	1610.88	1.4023	0.487796	7.71174e-05	0.000369149	Msh6	Tr0	Msh6
FBgn0034025	2001.18	1666.53	2335.83	1.40162	0.487091	5.85514e-05	0.000288815	GalNAc-T1	Tr0	GalNAc-T1
FBgn0035151	242.759	202.166	283.352	1.40158	0.487058	0.00311196	0.0101411	CG17129	Tr0
FBgn0034230	1171.29	975.483	1367.09	1.40145	0.486919	0.000104179	0.000483867	CG4853	Tr0
FBgn0086707	1625	1353.73	1896.27	1.40078	0.486227	7.64627e-05	0.0003666	ncm	Tr0	nucampholin
FBgn0031799	1147.32	955.849	1338.8	1.40064	0.486086	0.000125795	0.000574032	Pez	Tr0	Pez
FBgn0027079	1564.51	1955.88	1173.13	0.599798	-0.737451	2.00181e-09	2.42213e-08	Aats-val	Tr0	Valyl-tRNA synthetase
FBgn0036198	1556.16	1945.47	1166.84	0.599772	-0.737513	1.71447e-08	1.73982e-07	crim	Tr0	crimpled
FBgn0032397	1230.54	1538.72	922.357	0.599432	-0.738332	3.946e-09	4.50249e-08	Tom70	Tr0	Translocase of outer membrane 70
FBgn0019644	4664.59	5833.2	3495.98	0.599324	-0.738591	1.6724e-09	2.05459e-08	ATPsyn-b	Tr0	ATP synthase, subunit b
FBgn0031459	2717.71	3398.74	2036.68	0.599246	-0.73878	6.41804e-10	8.50436e-09	CG2862	Tr0
FBgn0001170	79.0966	98.9327	59.2606	0.598999	-0.739375	0.00202031	0.00689798	H2.0	Tr0	Homeodomain protein 2.0
FBgn0052576	885.465	1107.53	663.398	0.598988	-0.739402	4.75751e-08	4.42085e-07	CG32576	Tr0
FBgn0015299	1001.62	1253.04	750.191	0.598695	-0.740106	7.47018e-06	4.44768e-05	Ssb-c31a	Tr0	Single stranded-binding protein c31A
FBgn0259832	58.1822	72.793	43.5714	0.598565	-0.74042	0.00663298	0.0197022	CG34229	Tr0
FBgn0039175	1837.03	2298.46	1375.59	0.598485	-0.740613	1.15518e-09	1.46408e-08	CG5706	Tr0
FBgn0035337	388.798	486.496	291.101	0.598362	-0.74091	5.79293e-07	4.33658e-06	CG15877	Tr0
FBgn0021738	48.0405	60.1149	35.9661	0.598289	-0.741085	0.0122097	0.0337549	Crg-1	Tr0	Circadianly Regulated Gene
FBgn0032906	1697.79	2124.64	1270.94	0.598191	-0.741322	3.74671e-09	4.30373e-08	RPA2	Tr0	Replication protein A2
FBgn0005585	20772.9	25996.4	15549.4	0.598137	-0.741452	8.09421e-11	1.27795e-09	Crc	Tr0	Calreticulin
FBgn0261955	1713.33	2144.39	1282.27	0.597965	-0.741868	1.2031e-08	1.25371e-07	kdn	Tr0	knockdown
FBgn0010340	268.324	335.849	200.798	0.597883	-0.742065	4.03262e-06	2.5501e-05	140up	Tr0	upstream of RpII140
FBgn0028648	505.736	633.26	378.212	0.597247	-0.743601	1.28021e-07	1.08475e-06	mRpL50	Tr0	mitochondrial ribosomal protein L50
FBgn0030900	419.935	525.897	313.974	0.597025	-0.744137	0.0133284	0.036313	Him	Tr0	Holes in muscle
FBgn0003462	5984.67	7495.03	4474.31	0.59697	-0.74427	4.84493e-10	6.57761e-09	Sod	Tr0	Superoxide dismutase
FBgn0033483	176.057	220.522	131.592	0.596729	-0.744852	3.66348e-05	0.000189202	egr	Tr0	eiger
FBgn0032217	1733.58	2171.43	1295.73	0.596716	-0.744883	1.01643e-09	1.30474e-08	CG4972	Tr0
FBgn0040066	2137.77	2678.25	1597.29	0.596392	-0.745666	6.41985e-10	8.50436e-09	wds	Tr0	will die slowly
FBgn0035356	157.334	197.141	117.526	0.596152	-0.746247	8.53843e-05	0.000405651	CG16986	Tr0
FBgn0001987	2825.32	3541.36	2109.28	0.595613	-0.747552	6.50301e-08	5.85271e-07	Gli	Tr0	Gliotactin
FBgn0031662	1124.59	1409.74	839.441	0.59546	-0.747924	3.55493e-09	4.10302e-08	CG3792	Tr0
FBgn0030734	2185.83	2740.56	1631.1	0.595169	-0.748628	5.49598e-10	7.39465e-09	CG9911	Tr0
FBgn0039112	1047.97	1314.26	781.677	0.594765	-0.749609	4.55817e-09	5.12794e-08	CG10219	Tr0
FBgn0263773	375.834	471.364	280.303	0.594664	-0.749854	0.00909702	0.0260178	fok	Tr0	fledgling of Klp38B
FBgn0010602	6590.11	8265.77	4914.45	0.594555	-0.750118	1.10495e-10	1.69121e-09	lwr	Tr0	lesswright
FBgn0040512	1813.33	2275.31	1351.35	0.59392	-0.751659	7.35837e-10	9.6308e-09	zetaCOP	Tr0	Coat Protein (coatomer) zeta
FBgn0039844	4152.98	5211.26	3094.69	0.593848	-0.751835	0.000328909	0.0013543	CG1607	Tr0
FBgn0260856	270.09	339.048	201.132	0.593227	-0.753344	2.70943e-06	1.77019e-05	Membrin	Tr0	Membrin
FBgn0010292	1167.35	1465.62	869.073	0.592974	-0.753959	2.31433e-09	2.76958e-08	bys	Tr0	by S6
FBgn0033081	2463.78	3094.57	1832.99	0.592325	-0.75554	3.10899e-10	4.42065e-09	geminin	Tr0	geminin
FBgn0001233	36953.5	46417	27490	0.59224	-0.755745	6.78908e-08	6.09647e-07	Hsp83	Tr0	Heat shock protein 83
FBgn0052069	252.665	317.4	187.931	0.592095	-0.7561	9.20476e-06	5.40543e-05	CG32069	Tr0
FBgn0261119	2112.61	2654.12	1571.11	0.591953	-0.756447	3.81196e-10	5.30714e-09	Prp19	Tr0	Prp19
FBgn0038467	1442.99	1813.59	1072.4	0.59131	-0.758012	9.94165e-10	1.28027e-08	AdSL	Tr0	Adenylosuccinate Lyase
FBgn0263977	3171.32	3986.42	2356.22	0.59106	-0.758622	1.65387e-10	2.46236e-09	Tim17b	Tr0
FBgn0039679	97.463	122.55	72.3762	0.590586	-0.759781	0.000627282	0.00244622	ppk19	Tr0	pickpocket 19
FBgn0061361	342.059	430.12	253.999	0.590529	-0.75992	6.29638e-07	4.6727e-06	CG33786	Tr0
FBgn0035947	2311.78	2907.18	1716.38	0.590393	-0.760252	2.7903e-10	4.00065e-09	Srp68	Tr0	Signal recognition particle protein 68
FBgn0039019	1092.66	1374.08	811.234	0.590381	-0.760282	2.09829e-09	2.53122e-08	HP1c	Tr0	Heterochromatin Protein 1c
FBgn0004868	7669.05	9644.37	5693.73	0.590368	-0.760314	5.11169e-11	8.24389e-10	Gdi	Tr0	GDP dissociation inhibitor
FBgn0040235	875.535	1101.14	649.927	0.59023	-0.760651	4.87952e-09	5.46388e-08	c12.1	Tr0	c12.1
FBgn0036696	280.919	353.357	208.481	0.59	-0.761214	1.8769e-06	1.26328e-05	CG14057	Tr0
FBgn0039270	314.828	396.133	233.524	0.589508	-0.762416	8.49949e-07	6.17317e-06	PQBP1	Tr0	Poly-glutamine tract binding protein 1
FBgn0051755	194.321	244.525	144.116	0.589373	-0.762748	0.00958002	0.0272178	SoYb	Tr0	Sister of Yb
FBgn0038806	556.61	700.473	412.748	0.589241	-0.76307	3.70509e-08	3.52467e-07	CG5412	Tr0
FBgn0027844	91.0232	114.563	67.4829	0.589043	-0.763554	0.00355603	0.0114027	CAH1	Tr0	Carbonic anhydrase 1
FBgn0265047	458.423	577.159	339.688	0.588551	-0.76476	8.56763e-08	7.54692e-07	fdy	Tr0	flagrante delicto Y
FBgn0031851	519.539	654.113	384.965	0.58853	-0.764812	4.85304e-08	4.50264e-07	Aatf	Tr0	apoptosis antagonizing transcription factor ortholog
FBgn0028342	3047.65	3838.16	2257.14	0.588077	-0.765923	1.22907e-10	1.86221e-09	l(1)G0230	Tr0	lethal (1) G0230
FBgn0035335	515.342	649.121	381.563	0.587815	-0.766565	5.2415e-08	4.80738e-07	mRpL23	Tr0	mitochondrial ribosomal protein L23
FBgn0010438	664.885	837.569	492.202	0.587655	-0.766958	1.36278e-08	1.4079e-07	mtSSB	Tr0	mitochondrial single stranded DNA-binding protein
FBgn0027524	911.504	1148.51	674.5	0.587284	-0.767871	3.17019e-09	3.70164e-08	CG3909	Tr0
FBgn0031673	1001.35	1261.79	740.909	0.587189	-0.768104	1.89155e-09	2.29797e-08	CG31650	Tr0
FBgn0036342	254.113	320.25	187.977	0.586969	-0.768643	2.52099e-06	1.66244e-05	CG11279	Tr0
FBgn0014857	4512.17	5686.73	3337.61	0.586913	-0.768782	5.78095e-11	9.23645e-10	His3.3A	Tr0	Histone H3.3A
FBgn0034576	1021.22	1287.11	755.316	0.586829	-0.768989	4.82429e-07	3.66164e-06	CG9350	Tr0
FBgn0037235	2149.98	2709.89	1590.08	0.586772	-0.769128	1.8382e-10	2.71327e-09	CG1103	Tr0
FBgn0036515	1665.94	2099.81	1232.08	0.586757	-0.769166	3.81744e-10	5.30863e-09	CG12304	Tr0
FBgn0263979	5026.79	6337.57	3716.01	0.586347	-0.770174	4.42077e-11	7.20699e-10	Caf1	Tr0	Chromatin assembly factor 1 subunit
FBgn0261068	1350.42	1702.62	998.227	0.58629	-0.770314	6.77815e-10	8.95924e-09	LSm7	Tr0
FBgn0038043	1279.44	1613.19	945.685	0.58622	-0.770485	8.03093e-10	1.0409e-08	CG17202	Tr0
FBgn0028490	580.318	731.707	428.929	0.586204	-0.770526	1.40167e-07	1.181e-06	CG31705	Tr0
FBgn0039830	22053.4	27806.8	16300	0.586187	-0.770566	6.53462e-11	1.03991e-09	CG1746	Tr0
FBgn0037342	512.89	646.833	378.946	0.585849	-0.771399	4.00343e-08	3.78154e-07	CG2931	Tr0
FBgn0051320	339.978	428.789	251.168	0.58576	-0.771618	3.73807e-07	2.90699e-06	CG31320	Tr0
FBgn0036271	438.608	553.185	324.031	0.585756	-0.771628	9.40323e-08	8.21074e-07	Pbgs	Tr0	Porphobilinogen synthase
FBgn0003141	827.028	1043.08	610.975	0.585741	-0.771665	3.79759e-09	4.34808e-08	pr	Tr0	purple
FBgn0030605	984.906	1242.28	727.535	0.585647	-0.771898	8.66054e-07	6.2836e-06	CG5548	Tr0
FBgn0033702	53.1841	67.082	39.2862	0.585644	-0.771903	0.00607172	0.0182607	CG8854	Tr0
FBgn0001197	12355.1	15584.2	9125.96	0.58559	-0.772038	2.03777e-11	3.47782e-10	His2Av	Tr0	Histone H2A variant
FBgn0034176	1134.7	1431.58	837.827	0.585248	-0.77288	9.26638e-10	1.19587e-08	ste24a	Tr0	prenyl protease type I
FBgn0035271	348.594	439.89	257.297	0.584911	-0.773711	3.36833e-07	2.64686e-06	CG2021	Tr0
FBgn0039557	478.767	604.269	353.265	0.584616	-0.774438	5.00118e-08	4.6258e-07	CG12259	Tr0
FBgn0260747	1631.61	2059.5	1203.72	0.58447	-0.7748	2.93659e-10	4.20037e-09	CG5010	Tr0
FBgn0263251	1193.14	1506.54	879.744	0.583952	-0.776079	7.46548e-10	9.7286e-09	vnc	Tr0	variable nurse cells
FBgn0031485	408.653	515.997	301.309	0.583936	-0.776117	1.2095e-07	1.02773e-06	CG9643	Tr0
FBgn0034564	1167.13	1473.79	860.475	0.583853	-0.776323	1.43519e-07	1.20502e-06	CG9344	Tr0
FBgn0036815	819.029	1034.37	603.688	0.583629	-0.776878	3.23704e-09	3.77236e-08	HipHop	Tr0	HP1-HOAP-interacting protein
FBgn0037203	50.2712	63.4928	37.0495	0.583524	-0.777137	0.00708364	0.0208808	slif	Tr0	slimfast
FBgn0034986	536.846	678.106	395.586	0.583369	-0.777518	2.40516e-08	2.38432e-07	mRpS17	Tr0	mitochondrial ribosomal protein S17
FBgn0034065	452.773	571.926	333.619	0.583326	-0.777626	6.27819e-08	5.67588e-07	Rrp42	Tr0	Rrp42
FBgn0030522	318.943	402.969	234.916	0.582963	-0.778525	4.60374e-07	3.50532e-06	CG11103	Tr0
FBgn0037550	480.716	607.374	354.059	0.582934	-0.778595	4.45177e-08	4.16898e-07	CG9667	Tr0
FBgn0039627	559.151	706.495	411.807	0.582887	-0.778713	1.94735e-08	1.94331e-07	CG11837	Tr0
FBgn0261284	1297.42	1639.37	955.464	0.582822	-0.778873	4.77774e-10	6.50108e-09	bou	Tr0	boudin
FBgn0034362	733.858	927.393	540.323	0.582626	-0.779359	4.72017e-09	5.29532e-08	CG5323	Tr0
FBgn0083953	287.22	362.968	211.472	0.582619	-0.779376	1.0548e-06	7.49017e-06	CG34117	Tr0
FBgn0013674	37256.2	47082.3	27430.1	0.582598	-0.779429	0.00241952	0.00807515	mt:CoI	Tr0	mitochondrial Cytochrome c oxidase subunit I
FBgn0030067	784.118	991.111	577.125	0.582301	-0.780163	3.19124e-09	3.7226e-08	Rbm13	Tr0	RNA-binding motif protein 13
FBgn0040929	284.165	359.197	209.133	0.582224	-0.780354	7.97168e-07	5.8154e-06	CG12659	Tr0
FBgn0036460	1046.05	1322.4	769.695	0.582045	-0.780796	2.49426e-09	2.96718e-08	CG5114	Tr0
FBgn0038808	627.356	793.127	461.585	0.581982	-0.780954	1.01962e-08	1.07936e-07	Srp14	Tr0	Signal recognition particle protein 14
FBgn0003257	1361.28	1721.16	1001.41	0.581821	-0.781353	3.3089e-10	4.67173e-09	r-l	Tr0	rudimentary-like
FBgn0051249	485.222	613.529	356.914	0.581739	-0.781556	3.60168e-08	3.43719e-07	CG31249	Tr0
FBgn0023529	4023.13	5087.73	2958.54	0.581506	-0.782134	1.40995e-05	8.00215e-05	CG2918	Tr0
FBgn0036294	247.293	312.754	181.832	0.58139	-0.782422	1.92391e-06	1.2921e-05	CG10654	Tr0
FBgn0034893	465.55	588.831	342.268	0.581267	-0.782726	4.55266e-08	4.25352e-07	mRpL43	Tr0	mitochondrial ribosomal protein L43
FBgn0029975	51.7287	65.4454	38.0119	0.580819	-0.78384	0.00590424	0.0178195	CG1444	Tr0
FBgn0003887	80942.6	102416	59469.2	0.580663	-0.784228	6.59846e-12	1.2197e-10	betaTub56D	Tr0	beta-Tubulin at 56D
FBgn0264816	930.406	1177.54	683.275	0.580258	-0.785234	1.9687e-07	1.60801e-06	koko	Tr0	kokopelli
FBgn0025684	482.056	610.415	353.696	0.579435	-0.787281	2.7841e-08	2.71959e-07	MFS18	Tr0	Major Facilitator Superfamily Transporter 18
FBgn0030178	302.075	382.58	221.569	0.579144	-0.788005	4.73894e-07	3.60142e-06	CG2974	Tr0
FBgn0031436	1046.94	1326.12	767.753	0.578947	-0.788496	7.26855e-10	9.52362e-09	CG3214	Tr0
FBgn0034636	524.803	664.777	384.829	0.578885	-0.788651	2.74357e-06	1.79152e-05	CG10440	Tr0
FBgn0037624	2310.38	2926.62	1694.14	0.578873	-0.788681	5.12068e-11	8.24732e-10	CG8223	Tr0
FBgn0026089	375.863	476.143	275.583	0.578783	-0.788905	1.28585e-07	1.08876e-06	CG14817	Tr0
FBgn0030435	510.493	646.701	374.286	0.578762	-0.788957	1.81142e-08	1.81975e-07	CG4645	Tr0
FBgn0021795	3472.13	4398.89	2545.36	0.578637	-0.78927	2.69975e-11	4.52405e-10	Tapdelta	Tr0	Translocon-associated protein delta
FBgn0038275	489.048	619.597	358.499	0.5786	-0.789361	2.63148e-08	2.58522e-07	CG3817	Tr0
FBgn0017558	369.866	468.612	271.12	0.57856	-0.789462	1.21531e-07	1.03194e-06	Pdk	Tr0	Pyruvate dehydrogenase kinase
FBgn0053198	464.67	589.142	340.198	0.577447	-0.792239	7.39225e-06	4.40565e-05	pen-2	Tr0	presenilin enhancer
FBgn0033891	230.852	292.693	169.011	0.577436	-0.792267	2.19185e-06	1.45982e-05	CG8067	Tr0
FBgn0021906	1617.75	2051.29	1184.2	0.577293	-0.792624	1.79772e-08	1.8075e-07	RFeSP	Tr0	Rieske iron-sulfur protein
FBgn0034360	210.745	267.278	154.212	0.576973	-0.793424	3.76373e-06	2.39392e-05	CG10927	Tr0
FBgn0037087	811.336	1029.39	593.281	0.576342	-0.795002	1.52976e-09	1.90468e-08	CG7519	Tr0
FBgn0026079	1079.87	1370.44	789.306	0.575949	-0.795987	3.67942e-10	5.15248e-09	Nsun2	Tr0	NOP2-Sun domain family, member 2 ortholog
FBgn0051715	1055.42	1339.94	770.901	0.575327	-0.797546	4.5542e-10	6.21804e-09	CG31715	Tr0
FBgn0038943	57.8932	73.517	42.2694	0.574961	-0.798465	0.00324696	0.0105214	CG5391	Tr0
FBgn0025832	834.527	1060.33	608.722	0.574087	-0.800659	1.91855e-07	1.57347e-06	Fen1	Tr0	Flap endonuclease 1
FBgn0011787	1243.72	1580.72	906.715	0.57361	-0.801857	1.74374e-10	2.58336e-09	mRpL12	Tr0	mitochondrial ribosomal protein L12
FBgn0037330	720.375	915.92	524.83	0.573008	-0.803373	1.83619e-09	2.23524e-08	mRpL44	Tr0	mitochondrial ribosomal protein L44
FBgn0036277	686.698	873.115	500.281	0.572984	-0.803433	2.29223e-09	2.74861e-08	CG10418	Tr0
FBgn0011211	19033.8	24202.1	13865.5	0.572905	-0.803631	2.5481e-12	5.10257e-11	blw	Tr0	bellwether
FBgn0024196	1201.85	1528.32	875.376	0.572771	-0.80397	1.96643e-10	2.88482e-09	robl	Tr0	roadblock
FBgn0004362	22722.1	28894.7	16549.5	0.572752	-0.804019	1.24824e-10	1.88887e-09	HmgD	Tr0	High mobility group protein D
FBgn0035379	96.9912	123.341	70.6411	0.57273	-0.804074	0.00712714	0.0209781	spz5	Tr0	spatzle 5
FBgn0037838	232.67	295.944	169.396	0.572391	-0.804928	1.39376e-06	9.60206e-06	CG4089	Tr0
FBgn0004087	708.335	900.967	515.704	0.572389	-0.804932	1.32345e-06	9.18083e-06	Dhfr	Tr0	Dihydrofolate reductase
FBgn0035600	1695.7	2157.13	1234.27	0.572179	-0.80546	5.34644e-11	8.59939e-10	CG4769	Tr0
FBgn0034001	331.062	421.157	240.967	0.572155	-0.805521	1.62859e-07	1.35321e-06	mRpL41	Tr0	mitochondrial ribosomal protein L41
FBgn0040985	1312.67	1670.26	955.091	0.571822	-0.806361	1.16364e-10	1.77201e-09	CG6115	Tr0
FBgn0037164	618.162	786.602	449.721	0.571726	-0.806603	3.14898e-09	3.68341e-08	CG11438	Tr0
FBgn0034098	1110.74	1413.4	808.08	0.571726	-0.806603	2.17414e-10	3.17018e-09	krimp	Tr0	krimper
FBgn0032293	747.558	951.337	543.778	0.571593	-0.80694	1.36773e-09	1.71717e-08	Dpy-30L1	Tr0	Dpy-30-like 1
FBgn0034808	84.9852	108.182	61.7888	0.571158	-0.808039	0.0005787	0.0022678	CG9896	Tr0
FBgn0037372	940.232	1196.87	683.591	0.571148	-0.808065	4.14351e-10	5.72891e-09	CG2091	Tr0
FBgn0037340	262.582	334.267	190.896	0.571087	-0.808218	6.03941e-07	4.50146e-06	CG14671	Tr0
FBgn0033907	773.361	984.546	562.176	0.571001	-0.808436	1.95658e-07	1.59921e-06	mRpS16	Tr0	mitochondrial ribosomal protein S16
FBgn0035147	399.227	508.254	290.199	0.570973	-0.808506	3.84941e-08	3.6504e-07	Gale	Tr0	UDP-galactose 4'-epimerase
FBgn0017567	989.847	1260.17	719.523	0.570973	-0.808506	3.28803e-10	4.64772e-09	ND23	Tr0	NADH:ubiquinone reductase 23kD subunit precursor
FBgn0031657	633.321	806.322	460.319	0.570888	-0.808721	2.64873e-09	3.13234e-08	CG3756	Tr0
FBgn0037883	110.254	140.388	80.1192	0.570698	-0.809199	0.000142659	0.000641246	CG14701	Tr0
FBgn0039172	3572.34	4548.87	2595.81	0.570648	-0.809327	7.7336e-12	1.40787e-10	Spase22-23	Tr0	Spase 22/23-subunit
FBgn0029929	646.13	822.946	469.313	0.570284	-0.810248	2.35307e-09	2.81315e-08	CG4593	Tr0
FBgn0039357	195.456	248.992	141.92	0.56998	-0.811016	3.78787e-06	2.40673e-05	CG4743	Tr0
FBgn0051363	4647.79	5921.03	3374.56	0.569928	-0.811149	4.29017e-12	8.23425e-11	Jupiter	Tr0	Jupiter
FBgn0026415	7976.58	10161.8	5791.4	0.569921	-0.811166	1.14243e-09	1.45098e-08	Idgf4	Tr0	Imaginal disc growth factor 4
FBgn0013753	1580.17	2013.16	1147.19	0.569849	-0.811348	4.89067e-11	7.90866e-10	Bgb	Tr0	Big brother
FBgn0000576	1149.02	1464.4	833.629	0.569261	-0.812837	1.16973e-10	1.77902e-09	ems	Tr0	empty spiracles
FBgn0040340	5603.64	7142.58	4064.7	0.56908	-0.813297	3.04918e-12	6.03556e-11	TRAM	Tr0	TRAM
FBgn0051855	687.173	875.909	498.437	0.569051	-0.81337	1.5469e-09	1.91818e-08	CG31855	Tr0
FBgn0031684	574.444	732.312	416.575	0.56885	-0.81388	4.01057e-09	4.56316e-08	CG8680	Tr0
FBgn0039635	2100.35	2677.73	1522.96	0.568752	-0.814129	1.73865e-11	3.02314e-10	CG11876	Tr0
FBgn0010348	11150.4	14218.2	8082.63	0.568471	-0.81484	1.59739e-12	3.30338e-11	Arf79F	Tr0	ADP ribosylation factor at 79F
FBgn0043841	484.929	618.523	351.336	0.568024	-0.815976	8.42407e-09	8.99691e-08	vir-1	Tr0	virus-induced RNA 1
FBgn0034140	50.6068	64.5576	36.656	0.567803	-0.816538	0.00475752	0.014721	CG8317	Tr0
FBgn0051155	544.845	695.071	394.619	0.567738	-0.816702	4.43253e-09	4.99595e-08	Rpb7	Tr0	Rpb7
FBgn0029755	829.527	1058.4	600.651	0.567506	-0.817292	4.42975e-10	6.07573e-09	Sas10	Tr0	Something about silencing 10 ortholog (S. cerevisiae)
FBgn0010520	403.753	515.263	292.243	0.567173	-0.818139	2.88666e-08	2.8152e-07	Bka	Tr0	Bekka
FBgn0032192	637.765	813.999	461.53	0.56699	-0.818604	1.54487e-09	1.91818e-08	CG5731	Tr0
FBgn0052441	1069.5	1365.04	773.958	0.566984	-0.818619	1.39708e-10	2.09823e-09	CG32441	Tr0
FBgn0033543	183.166	233.83	132.502	0.566658	-0.819449	4.54641e-06	2.82893e-05	CG12338	Tr0
FBgn0031479	685.721	875.422	496.019	0.566606	-0.819582	1.1842e-09	1.49927e-08	Prx6005	Tr0	Peroxiredoxin 6005
FBgn0030851	445.983	569.412	322.555	0.56647	-0.819929	1.39951e-08	1.44088e-07	CG8326	Tr0
FBgn0000459	81.7082	104.335	59.0814	0.566266	-0.820447	0.000502901	0.00199024	disco	Tr0	disconnected
FBgn0037312	962.653	1229.34	695.97	0.566135	-0.820782	1.91275e-10	2.81293e-09	CG11999	Tr0
FBgn0013269	6536.22	8348.98	4723.47	0.565754	-0.821753	1.58651e-12	3.28655e-11	FK506-bp1	Tr0	FK506-binding protein 1
FBgn0038771	3263.43	4169.1	2357.77	0.565536	-0.82231	1.37666e-09	1.72657e-08	CG4390	Tr0
FBgn0000043	25027.3	31973	18081.6	0.565527	-0.822331	7.07659e-13	1.54591e-11	Act42A	Tr0	Actin 42A
FBgn0051450	533.483	681.554	385.413	0.565491	-0.822424	4.21132e-09	4.769e-08	mRpS18A	Tr0	mitochondrial ribosomal protein S18A
FBgn0003360	20586.8	26304.7	14868.8	0.565255	-0.823027	7.62252e-13	1.65914e-11	sesB	Tr0	stress-sensitive B
FBgn0040392	37.2983	47.6589	26.9378	0.56522	-0.823115	0.0124425	0.0343277	CG14050	Tr0
FBgn0024510	248.658	317.764	179.552	0.565049	-0.823552	6.13782e-07	4.56631e-06	dlt	Tr0	discs lost
FBgn0015298	833.805	1066.05	601.562	0.564291	-0.825489	2.94959e-10	4.21396e-09	Srp19	Tr0	Signal recognition particle protein 19
FBgn0031822	762.634	975.084	550.185	0.564244	-0.825609	5.0085e-10	6.78161e-09	CG9548	Tr0
FBgn0011573	2482.62	3174.76	1790.48	0.563974	-0.826299	5.18822e-12	9.7706e-11	Cdc37	Tr0	Cdc37
FBgn0030630	844.754	1080.45	609.062	0.563714	-0.826965	2.5622e-10	3.70009e-09	CG12608	Tr0
FBgn0040575	121.301	155.183	87.4191	0.563329	-0.827952	5.42336e-05	0.000269709	CG15922	Tr0
FBgn0015019	7692.22	9841.37	5543.07	0.563242	-0.828174	9.10286e-13	1.96357e-11	Cctgamma	Tr0	Cctgamma
FBgn0036830	72.2259	92.4058	52.046	0.563233	-0.828195	0.000920212	0.00345079	CG14077	Tr0
FBgn0038811	372.44	476.68	268.2	0.562642	-0.82971	5.40362e-07	4.06541e-06	CG4159	Tr0
FBgn0038610	3674.27	4702.8	2645.74	0.562588	-0.82985	1.17295e-11	2.07556e-10	CG7675	Tr0
FBgn0010339	1811.42	2318.68	1304.17	0.562461	-0.830174	1.10943e-11	1.97179e-10	128up	Tr0	upstream of RpIII128
FBgn0026261	835.53	1069.53	601.526	0.562418	-0.830284	2.41424e-10	3.49905e-09	bonsai	Tr0	bonsai
FBgn0020235	6394.42	8188.05	4600.79	0.561891	-0.831638	2.33096e-12	4.69121e-11	ATPsyn-gamma	Tr0	ATP synthase-gamma chain
FBgn0015379	1411.52	1807.63	1015.4	0.561727	-0.832058	2.21302e-11	3.75557e-10	dod	Tr0	dodo
FBgn0039537	2587.82	3314.54	1861.09	0.561493	-0.83266	3.65708e-12	7.11001e-11	CG5590	Tr0
FBgn0085257	97.927	125.43	70.4242	0.561463	-0.832736	0.000157128	0.000699479	CG34228	Tr0
FBgn0031092	1461.65	1872.42	1050.89	0.561245	-0.833299	1.90299e-11	3.26634e-10	CG9577	Tr0
FBgn0033550	261.506	335.049	187.964	0.561003	-0.833921	2.64099e-07	2.11543e-06	CG12341	Tr0
FBgn0034045	58.3016	74.7197	41.8834	0.56054	-0.83511	0.00200678	0.00685958	CG8249	Tr0
FBgn0004867	71670.4	91854.6	51486.2	0.560519	-0.835165	2.87451e-07	2.28119e-06	RpS2	Tr0	Ribosomal protein S2
FBgn0029835	35.9671	46.1141	25.8201	0.559917	-0.836716	0.0125312	0.0345348	CG5921	Tr0
FBgn0031260	3478.11	4459.61	2496.61	0.559828	-0.836946	1.47288e-12	3.05641e-11	Spp	Tr0	Signal peptide peptidase
FBgn0030360	965.269	1237.76	692.778	0.559703	-0.837266	7.63285e-11	1.20988e-09	CG1806	Tr0
FBgn0037533	7397.18	9492.09	5302.28	0.5586	-0.840113	3.73171e-13	8.58937e-12	CD98hc	Tr0	CD98 heavy chain
FBgn0035534	335.643	430.767	240.518	0.55835	-0.840759	3.96832e-08	3.75132e-07	mRpS6	Tr0	mitochondrial ribosomal protein S6
FBgn0040623	839.443	1077.36	601.522	0.558327	-0.840818	1.43433e-10	2.14882e-09	Spase12	Tr0	Spase 12-subunit
FBgn0037974	83.45	107.108	59.7918	0.558237	-0.84105	0.000324527	0.00133809	CG12224	Tr0
FBgn0022224	503.48	646.336	360.623	0.55795	-0.841793	7.21623e-08	6.44632e-07	ubl	Tr0	ubiquitin like
FBgn0000308	19035.3	24440.2	13630.4	0.557705	-0.842425	2.26519e-13	5.42865e-12	chic	Tr0	chickadee
FBgn0033089	503.718	646.855	360.581	0.557437	-0.843119	2.40735e-09	2.86948e-08	CG17266	Tr0
FBgn0032694	443.856	570.169	317.544	0.55693	-0.844433	4.17539e-09	4.73277e-08	MESR3	Tr0	Misexpression suppressor of ras 3
FBgn0264922	14075.1	18082.4	10067.8	0.556771	-0.844844	2.29027e-13	5.4707e-12	smt3	Tr0	smt3
FBgn0043002	524.016	673.441	374.591	0.556234	-0.846236	1.45862e-06	1.0003e-05	Chrac-14	Tr0	Chromatin accessibility complex 14kD protein
FBgn0037669	676.626	869.686	483.565	0.556023	-0.846784	8.64281e-08	7.60757e-07	Ibf2	Tr0
FBgn0030943	963.754	1239.06	688.446	0.555619	-0.847833	4.69461e-11	7.62241e-10	CG6540	Tr0
FBgn0086443	3511.15	4514.71	2507.59	0.555427	-0.84833	7.31575e-13	1.59526e-11	Aats-asn	Tr0	Asparaginyl-tRNA synthetase
FBgn0038868	333.77	429.235	238.306	0.555187	-0.848953	3.01826e-08	2.9269e-07	CG5862	Tr0
FBgn0266284	1546.66	1989.27	1104.04	0.554997	-0.849447	6.69079e-12	1.23487e-10	Ns3	Tr0	Nucleostemin ortholog (H. sapiens) 3
FBgn0032509	1946.47	2505.27	1387.67	0.553901	-0.852299	1.7067e-11	2.97188e-10	CG6523	Tr0
FBgn0038903	208.602	268.506	148.697	0.553793	-0.852581	7.67756e-07	5.6179e-06	RpI12	Tr0	RpI12
FBgn0004170	514.235	662.009	366.461	0.553559	-0.853191	1.12911e-09	1.43558e-08	sc	Tr0	scute
FBgn0036853	507.634	653.855	361.414	0.552744	-0.855318	1.30296e-09	1.64272e-08	mRpL21	Tr0	mitochondrial ribosomal protein L21
FBgn0031310	817.795	1053.63	581.964	0.552345	-0.85636	7.78658e-11	1.231e-09	Vps29	Tr0	Vacuolar protein sorting 29
[truncated: 763 more rows]
