# Supplementary material for: The PECAn image and statistical analysis pipeline identifies Minute cell competition genes and features
Source: Nat Commun. 2023 May 10;14:2686. doi: 10.1038/s41467-023-38287-x (PMC10172353; doi:10.1038/s41467-023-38287-x)
Supplement: Supplementary file 8 — Supplementary Data 5 [file 41467_2023_38287_MOESM8_ESM.xlsx]

## Sheet: Sheet1
Supplementary Data 5: List of genes upregulated in both the loser signature and Nrf2-overexpressing cells
FBgn	Symbol
FBgn0264442	ab
FBgn0087035	AGO2
FBgn0024912	agt
FBgn0012036	Aldh
FBgn0000075	amd
FBgn0267408	AOX1
FBgn0000163	baz
FBgn0031255	BBS8
FBgn0035608	blanks
FBgn0032130	brwl
FBgn0000244	by
FBgn0030954	CCKLR-17D3
FBgn0051973	Cda5
FBgn0032793	CG10189
FBgn0034729	CG10344
FBgn0037531	CG10445
FBgn0039297	CG11852
FBgn0039316	CG11893
FBgn0039131	CG12268
FBgn0037796	CG12814
FBgn0033945	CG12868
FBgn0033405	CG13954
FBgn0037853	CG14696
FBgn0035431	CG14968
FBgn0034417	CG15117
FBgn0028886	CG15279
FBgn0034194	CG15611
FBgn0029766	CG15784
FBgn0030246	CG1582
FBgn0035309	CG15879
FBgn0033446	CG1648
FBgn0032538	CG16885
FBgn0032869	CG17470
FBgn0028527	CG18507
FBgn0038953	CG18596
FBgn0037391	CG2017
FBgn0030189	CG2909
FBgn0050196	CG30196
FBgn0051793	CG31793
FBgn0052549	CG32549
FBgn0054002	CG34002
FBgn0025643	CG3588
FBgn0029791	CG4096
FBgn0263030	CG43325
FBgn0263031	CG43326
FBgn0263046	CG43341
FBgn0034365	CG5335
FBgn0037082	CG5664
FBgn0037846	CG6574
FBgn0036834	CG6836
FBgn0038727	CG7432
FBgn0032026	CG7627
FBgn0038404	CG8925
FBgn0038405	CG8927
FBgn0032897	CG9336
FBgn0033101	CG9436
FBgn0030588	CG9521
FBgn0036663	CG9674
FBgn0086758	chinmo
FBgn0035398	Cht7
FBgn0031629	Clect27
FBgn0000346	comt
FBgn0052649	Coq8
FBgn0033598	Cpr47Eb
FBgn0033982	Cyp317a1
FBgn0033980	Cyp6a20
FBgn0034756	Cyp6d2
FBgn0039006	Cyp6d4
FBgn0015040	Cyp9c1
FBgn0038037	Cyp9f2
FBgn0023507	D2hgdh
FBgn0024804	Dbp80
FBgn0011274	Dif
FBgn0286075	DNAlig3
FBgn0031435	Elba2
FBgn0266758	Esyt2
FBgn0261547	Exn
FBgn0004652	fru
FBgn0001098	Gdh
FBgn0001150	gt
FBgn0011774	Irbp
FBgn0052082	IRSp53
FBgn0028424	JhI-26
FBgn0027596	Kank
FBgn0040038	klhl10
FBgn0020545	kraken
FBgn0041627	Ku80
FBgn0027280	l(1)G0193
FBgn0010549	l(2)03659
FBgn0010397	LamC
FBgn0020637	Lcp65Ag2
FBgn0032252	loh
FBgn0002773	Mlc2
FBgn0020270	mre11
FBgn0032456	MRP
FBgn0002891	mus205
FBgn0034797	nahoda
FBgn0038344	obe
FBgn0031737	obst-E
FBgn0026576	Pisd
FBgn0035802	Pura
FBgn0034728	rad50
FBgn0003231	ref(2)P
FBgn0037345	rev7
FBgn0015541	sda
FBgn0033427	Smyd4-1
FBgn0030026	sni
FBgn0041184	Socs36E
FBgn0035710	SP1173
FBgn0053329	Sp212
FBgn0032224	Sps2
FBgn0086370	sra
FBgn0001978	stc
FBgn0031975	Tg
FBgn0037852	Tpc1
FBgn0039226	Ude
FBgn0025726	unc-13
FBgn0004698	Xpc
FBgn0261113	Xrp1
FBgn0041713	yellow-c
FBgn0052311	zormin
