# Supplementary material for: The PECAn image and statistical analysis pipeline identifies Minute cell competition genes and features
Source: Nat Commun. 2023 May 10;14:2686. doi: 10.1038/s41467-023-38287-x (PMC10172353; doi:10.1038/s41467-023-38287-x)
Supplement: Supplementary file 9 — Supplementary Data 6 [file 41467_2023_38287_MOESM9_ESM.xlsx]

## Sheet: Sheet1
Supplementary Data 6: Quantification of RNAi screen results
List of screen results with un-adjusted p-values								List of hits that are statistically significant following FDR p-correction
		Patch Coverage		Caspase at the border				GeneName	Wilcoxon test	Confidence interval	Wilcoxon test	Confidence interval	Result
GeneName	KK.number	Wilcox Sig	median of the difference	WilcoxCasBor	median of the difference			Xrp1	*	26.6977	*	-1.30886	RESCUE
zormin Ri2	104689	sig	7.44233	sig	-0.897396			zormin Ri2	*	7.44233	*	-0.897396	RESCUE
Vajk2	102569	sig	-9.814	sig	6.43742			JhI-26	ns	-3.54427	*	1.04356	WORSENING
Xrp1	107860	sig	26.7	sig	-1.31			DNApol-z	*	-21.4657	*	1.1162	WORSENING
Gdh	109499	sig	-20.3	sig	4.33			Xpc	*	-10.4343	*	1.17336	WORSENING
Xpc	108796	sig	-10.4343	sig	1.17336			Ude	ns	2.23979	*	1.29289	WORSENING
ab	104582	sig	-13.018	sig	5.49917			Cyp6d2	ns	5.55319	*	1.34365	WORSENING
DNApol-z	103755	sig	-21.4657	sig	1.1162			ref(2)P	ns	-2.41724	*	1.51718	WORSENING
Mlc2	104621	sig	12.001	ns	-0.0330074			Pisd	ns	-0.206543	*	1.65542	WORSENING
Clect27	105562	sig	11.8468	ns	-0.16249			Gclc	ns	-6.69	*	2.08	WORSENING
CG32549	103916	sig	-6.19644	ns	0.598228			CG14968	ns	-2.39634	*	2.52899	WORSENING
Irbp	110409	sig	-8.46884	ns	0.235249			Gdh	*	-20.3038	*	4.33333	WORSENING
kraken	105604	sig	-9.10642	ns	0.314296			comt	ns	7.45091	*	4.33877	WORSENING
CG11852	109527	sig	-10.521	ns	0.201408			ab	*	-13.018	*	5.49917	WORSENING
sra	107573	sig	-10.5227	ns	-0.130164			Vajk2	*	-9.814	*	6.43742	WORSENING
Dbp80	109742	sig	-10.6768	ns	-0.233754
CG9521	106710	sig	-11.4745	ns	-0.450879
Sps2	105268	sig	-12.6163	ns	-0.815274
yellow-c	110111	sig	-13.0671	ns	-0.166165
CG9674	100170	sig	-19.0605	ns	-0.474374
Ude	104605	ns	11.395	sig	0.98714
comt	105552	ns	7.45091	sig	4.33877
sda	100215	ns	6.32218	sig	0.952096
Cyp6d2	101829	ns	5.55319	sig	1.34365
AdamTS-B Ri1	108353	ns	4.21817	sig	0.773715
l(2)03659	100105	ns	3.95029	sig	0.5318
CG30196	107506	ns	3.47567	sig	-0.280187
Tg	103601	ns	3.14713	sig	-0.860623
CG2017	107015	ns	3.02286	sig	-0.309463
Ude	104605	ns	2.23979	sig	1.29289
CG8925	101128	ns	0.834547	sig	-0.695134
CG13954	104509	ns	-0.122185	sig	0.639517
Pisd	109033	ns	-0.206543	sig	1.65542
CG17470	100414	ns	-0.716021	sig	-0.60762
CG14968	102790	ns	-2.39634	sig	2.52899
ref(2)P	108193	ns	-2.41724	sig	1.51718
JhI-26	109317	ns	-3.54427	sig	1.04356
unc-13	101383	ns	-5.33529	sig	0.962774
CG43325	107540	ns	-5.67823	sig	0.72283
gt	105070	ns	-5.75346	sig	-0.507013
nahoda	102319	ns	-7.0108	sig	0.376182
CG10189	100704	ns	8.51754	ns	-0.059011
rad50	103394	ns	4.48104	ns	-0.719638
CG11893	105267	ns	4.20637	ns	-0.526421
Cda5	104771	ns	4.14403	ns	-0.0094091
CCKLR-17D3	102039	ns	3.84886	ns	0.103485
IRSp53	110374	ns	3.65262	ns	-0.233881
Dif	100537	ns	1.72448	ns	-0.813461
Coq8	110801	ns	1.48548	ns	-0.212411
AdamTS-B Ri2	109025	ns	1.38842	ns	-0.087808
CG18596	108183	ns	0.942769	ns	0.246069
sni	106219	ns	0.61477	ns	0.21682
CG5335	101295	ns	0.511827	ns	0.0734369
Cyp9c1	109463	ns	0.399502	ns	0.0175639
Tg	103601	ns	0.133679	ns	0.0684915
CG12814	104035	ns	-0.059199	ns	-0.546629
CG14696	100232	ns	-0.262973	ns	-0.143595
CG6574	110570	ns	-0.535419	ns	0.0584523
CG15117	108570	ns	-0.588129	ns	0.127131
CG11893	105267	ns	-1.04298	ns	-0.259677
CG15611	109701	ns	-1.57956	ns	0.799921
D2hgdh	107179	ns	-3.39819	ns	0.133213
SP1173	109027	ns	-3.48872	ns	0.834403
Sp212	105582	ns	-4.26576	ns	0.00347354
rev7	108813	ns	-4.54268	ns	0.633784
AGO2	100356	ns	-4.87835	ns	0.464199
CG7627	101084	ns	-5.29604	ns	0.87383
Sps2	105268	ns	-5.4289	ns	0.522047
sra	107573	ns	-5.51864	ns	-0.141524
CG9674	100170	ns	-6.21554	ns	-0.141407
Smyd4-1	106709	ns	-7.16353	ns	1.11591
Mlc2	104621	ns	-7.49033	ns	0.797773
obst-E	104901	ns	-8.15866	ns	-0.691603
Sps2	105268	ns	-8.61543	ns	0.217427
Smyd4-1	106709	ns	-9.45551	ns	0.746633
sra	107573	ns	-11.8264	ns	-1.26182
agt	104331	ns	-12.0289	ns	0.494519
