# Supplementary material for: The PECAn image and statistical analysis pipeline identifies Minute cell competition genes and features
Source: Nat Commun. 2023 May 10;14:2686. doi: 10.1038/s41467-023-38287-x (PMC10172353; doi:10.1038/s41467-023-38287-x)
Supplement: Supplementary file 10 — Supplementary Data 7 [file 41467_2023_38287_MOESM10_ESM.xlsx]

## Sheet: Sheet1
Supplementary Data 7: List of experimental genotypes and conditions
Figure	Genotype	Heat shock duration, age of clones at dissection	Special Notes
Figure 3a-e	hs-FLP, UAS-CD8-GFP/+;; RpS3[Plac92], act>RpS3>Gal4/+	25 min, 72 hours
Figure 3g (left)	hs-FLP, UAS-CD8-GFP/+; P{attP,y[+],w[3`] /+; RpS3[Plac92], act>RpS3>Gal4/+	25 min, 72 hours
Figure 3g (center left)	hs-FLP, UAS-CD8-GFP/+; 40D-UAS/+; RpS3[Plac92], act>RpS3>Gal4/+	25 min, 72 hours
Figure 3g (center right)	hs-FLP, UAS-CD8-GFP/+; UAS-Dronc-RNAi; RpS3[Plac92], act>RpS3>Gal4/+	25 min, 72 hours
Figure 3h (right)	hs-FLP, UAS-CD8-GFP/+; UAS-Xrp1-RNAi/+; RpS3[Plac92], act>RpS3>Gal4/+	25 min, 72 hours
Figure 4a (top left)	hs-FLP, UAS-CD8-GFP/+;; RpS3[Plac92], act>RpS3>Gal4/+	25 min, 72 hours	MiWO construct carried by mother
Figure 4a (top right)	hs-FLP, UAS-CD8-GFP/y;; RpS3[Plac92], act>RpS3>Gal4/+	25 min, 72 hours	MiWO construct carried by mother
Figure 4a (bottom left)	hs-FLP, UAS-CD8-GFP/+;; RpS3[Plac92], act>RpS3>Gal4/+	25 min, 72 hours	MiWO construct carried by father
Figure 4a (bottom right)	hs-FLP, UAS-CD8-GFP/+;; RpS3[Plac92], act>RpS3>Gal4/+	25 min, 72 hours	MiWO construct carried by father
Figure 4d (left)	hs-FLP, UAS-CD8-GFP/+;; act>RpS3>Gal4/+	20 min, 72 hours
Figure 4d (right)	hs-FLP, UAS-CD8-GFP/y;; act>RpS3>Gal4/+	20 min, 72 hours
Figure 4f (left)	hs-FLP/+;; FRT82B, RpS3[Plac92], ubi-GFP/FRT82B	12-15 min, 72 hours
Figure 4f (right)	hs-FLP/y;; FRT82B, RpS3[Plac92], ubi-GFP/FRT82B	12-15 min, 72 hours
Figure 4g (left)	yw, hs-flp /+ ; RpL27A[1], ubi-GFP, FRT40A / FRT40A	15 min, 96 hours	30 min, 96 hour conditions used for replicate 2
Figure 4g (right)	yw, hs-flp /y ; RpL27A[1], ubi-GFP, FRT40A / FRT40A	15 min, 96 hours
Figure 5	hs-FLP/+; UAS-CD8-RFP/+; RpS3[Plac92], act>RpS3>Gal4/hh-Gal4, UAS-FLP	25 min, 72 hours
Figure 6	hs-FLP, UAS-CD8-GFP/+;; RpS3[Plac92], act>RpS3>Gal4/+	25 min, 72 hours
Figure 7b (RNAi-expressing)	hs-FLP, UAS-CD8-GFP/+; [RNAi construct]/+; RpS3[Plac92], act>RpS3>Gal4/+	25 min, 72 hours
Figure 7b (Negative control)	hs-FLP, UAS-CD8-GFP/+; P{attP,y[+],w[3`] /+; RpS3[Plac92], act>RpS3>Gal4/+	25 min, 72 hours
Figure 7c (Control for all replicates)	hs-FLP, UAS-CD8-GFP/+; P{attP,y[+],w[3`] /+; RpS3[Plac92], act>RpS3>Gal4/+	25 min, 72 hours
Figure 7c (top left)	hs-FLP, UAS-CD8-GFP/+; Abrupt-RNAi/+; RpS3[Plac92], act>RpS3>Gal4/+	25 min, 72 hours
Figure 7c (top center)	hs-FLP, UAS-CD8-GFP/+; Gclc-RNAi/+; RpS3[Plac92], act>RpS3>Gal4/+	25 min, 72 hours
Figure 7c (bottom left)	hs-FLP, UAS-CD8-GFP/+; Gdh-RNAi/+; RpS3[Plac92], act>RpS3>Gal4/+	25 min, 72 hours
Figure 7c (bottom center)	hs-FLP, UAS-CD8-GFP/+; Vajk2-RNAi/+; RpS3[Plac92], act>RpS3>Gal4/+	25 min, 72 hours
Figure 7c (right)	hs-FLP, UAS-CD8-GFP/+; Zormin-RNAi/+; RpS3[Plac92], act>RpS3>Gal4/+	25 min, 72 hours
Supplementary Figure 1b	hs-FLP/+;; FRT82B, RpS3[Plac92], ubi-GFP/FRT82B	15 min, 72 hours
Supplementary Figure 2	hs-FLP, UAS-CD8-GFP/+;; RpS3[Plac92], act>RpS3>Gal4/+	25 min, 72 hours
Supplementary Figure 3a-b	hs-FLP/+, UAS-CD8-GFP/+;; RpS3[Plac92], act>RpS3>Gal4/+	25 min, 72 hours
Supplementary Figure 3c (w1118)	w1118/w1118 or y	None
Supplementary Figure 3c (RpS3+/-)	;;FRT82B, RpS3[Plac92], ubi-GFP/+	None
Supplementary Figure 3c (MiWO)	hs-FLP, UAS-CD8-GFP/+;; RpS3[Plac92], act>RpS3>Gal4/+	None
Supplementary Figure 3c (MiWO + heat shock)	hs-FLP, UAS-CD8-GFP/+;; RpS3[Plac92], act>RpS3>Gal4/+	25 min, 72 hours
Supplementary Figure 4a (left)	+/y; hs-FLP / UAS-myr-RFP ; RpS3Plac92, act>RpS3>Gal4 / +	25-30 min, 72 hours
Supplementary Figure 4a (right)	+/+; hs-FLP / UAS-myr-RFP ; RpS3Plac92, act>RpS3>Gal4 / +	25-30 min, 72 hours
Supplementary Figure 4c (top left)	hs-FLP, UAS-CD8-GFP/y;; RpS3[Plac92], act>RpS3>Gal4/+	30 min, 72 hours
Supplementary Figure 4c (top right)	hs-FLP, UAS-CD8-GFP/w1118;; RpS3[Plac92], act>RpS3>Gal4/+	30 min, 72 hours
Supplementary Figure 4c (bottom left)	hs-FLP, UAS-CD8-GFP/y;; RpS3[Plac92], act>RpS3>Gal4/Xrp1[M2-73]	30 min, 72 hours
Supplementary Figure 4c (bottom right)	hs-FLP, UAS-CD8-GFP/+;; RpS3[Plac92], act>RpS3>Gal4/Xrp1[M2-73]	30 min, 72 hours
Supplementary Figure 4e (left)	hs-FLP, UAS-CD8-GFP/y; UAS-Xrp1-RNAi/+; RpS3[Plac92], act>RpS3>Gal4/+	25 min, 72 hours
Supplementary Figure 4e (right)	hs-FLP, UAS-CD8-GFP/+; UAS-Xrp1-RNAi/+; RpS3[Plac92], act>RpS3>Gal4/+	25 min, 72 hours
Supplementary Figure 5a	yw, hs-flp /+ ; RpL27A[1], ubi-GFP, FRT40A / FRT40A	15 min, 96 hours
Supplementary Figure 5b	yw, hs-flp /+ ; RpL27A[1], ubi-GFP, FRT40A / FRT40A; FRT82, Xrp1-LacZ/+	15 min, 96 hours
Supplementary Figure 5c	yw, hs-flp /+ ; RpL27A[1], ubi-GFP, FRT40A / FRT40A	15 min, 96 hours
Supplementary Figure 6a-b	hs-FLP/+; UAS-CD8-RFP/+; RpS3[Plac92], act>RpS3>Gal4/hh-Gal4, UAS-FLP	25 min, 72 hours
Supplementary Video 1	hs-FLP, UAS-CD8-GFP/+;; RpS3[Plac92], act>RpS3>Gal4/+	25 min, 72 hours
