# Supplementary material for: The PECAn image and statistical analysis pipeline identifies Minute cell competition genes and features
Source: Nat Commun. 2023 May 10;14:2686. doi: 10.1038/s41467-023-38287-x (PMC10172353; doi:10.1038/s41467-023-38287-x)
Supplement: Supplementary file 13 — Source Data [file 41467_2023_38287_MOESM13_ESM.xlsx]

## Sheet: Figure 3b
Figure 3b
		Z-planes	Pouch Area	patches Area	Center Area	Border Area	Not patches Area	Caspase Area	Caspase in patches Area	Caspase in Center Area	Caspase in Border	Caspase not in patches Area	patches Fluorescence	Center Fluorescence	Border Fluorescence	Not patchesFluorescence
	Automated/Manual	1	1.00651	1.00556	1.00399	1.00581	1.0071	1.01119	1.00952	0.992169	1.01002	1.0162	0.999575	0.999785	0.999601	0.999322
		1	1.00097	1.00072	1.00043	1.00079	1.00121	1.01006	1.0126	1.00788	1.01288	0.972913	0.999895	0.999946	0.999895	0.999752
		1	1.00324	1.00257	1.00152	1.00282	1.00381	1.01132	1.01254	1.00608	1.01304	0.996827	0.999794	0.999918	0.999817	0.999393
		1	1.00401	1.00315	1.00189	1.00342	1.00468	1.01547	1.01556	1.01891	1.01546	1.0151	0.999592	0.999751	0.999617	0.999236
		1	0.993514	0.992465	0.991168	0.992841	0.994342	1.02597	1.02648	1.05318	1.02533	1.02414	0.999674	0.999885	0.999715	0.999332

## Sheet: Figure 3d
Figure 3d
	Density of Cells at the border
	Manual	Macro
	0.000291903	0.000254959
	0.000243873	0.000353851
	0.00025035	0.000355122
	0.00024694	0.000294245
	0.000561692	0.000741503
	0.000316601	0.000479421
	0.00072307	0.000887975
	0.000290042	0.000349629
	0.0003583	0.00050515
	0.000113935	0.000137597
	0.000364977	0.000355454
	0.000252354	0.000280231
	0.000275616	0.00029613
	0.00024085	0.000183732
	0.000396901	0.000340112
	0.000475295	0.000590934

## Sheet: Figure 3f
Figure 3F
	Manual Count	Macro Count
	207	221
	159	181
	187	182
	147	111
	82	73
	96	91
	96	100
	245	270

## Sheet: Figure 3h
Figure 3h
		Control	UAS	Dronc-RNAi	Xrp1-RNAi
	Replicate 1	0.000229	0.000217	8.62e-05	9.08e-06
		0.000406	0.000274	2.48e-05	3.93e-05
		0.000564	0.0004	2.37e-05	3.32e-05
		0.000154	0.000205	0.000132	4.07e-05
		0.000171	0.000203		0
		0.000222	9.36e-05		2.68e-05
	Replicate 2	1.82812		0.779507
		4.77646		0.0342814
		2.17795		0.507291
		1.20519		0.0466688
		1.6975		0.0533884
		0.546348		0.0358907
		0.3402		0.824042
		2.60013		0.0267361
		4.53776		1.78784
		1.7449		1.28758
		1.37322		0.473475
		2.31726		0.229088
				0.0525141
				0.356191
				0.1736

## Sheet: Figure 3i
Figure 3i
		Control	UAS	Dronc-RNAi	Xrp1-RNAi
	Replicate 1	17.9153	16.5181	35.8481	36.7343
		37.0714	20.8411	35.3775	24.5343
		28.2045	22.2089	11.5108	73.0186
		28.8169	22.0162	23.7309	65.902
		18.8035	22.6665		85.4904
			29.1603		62.3315
	Replicate 2	51.1669		38.5946
		22.3979		41.1125
		47.4681		47.3982
		54.2131		34.1648
		29.9988		53.5264
		39.6389		37.2037
		49.9073		17.4279
		9.35667		19.2088
		19.7396		37.9647
		24.6129		61.7202
		57.0192		54.5658
		35.7729		69.48
				21.4754
				37.4135
				28.5234

## Sheet: Supplementary Figure 3c
Supplementary Figure 3c
	Raw counts per time point													Raw counts per time point													Raw
	Replicate 1	Hours/Conditions	w1118 x w1118 [1-1]	w1118 x w1118 [1-2]	Miwo x w1118 [2-1]	Miwo x w1118 [2-2]	Miwo x w1118 with 25' HS [3-1]	Miwo x w1118 with 25' HS [3-2]	w1118 x 82B,Rps3[lacZ] [4-1]	w1118 x 82B,Rps3[lacZ] [4-2]				Replicate 2	Hours/Conditions	w1118 x w1118 [1-1]	w1118 x w1118 [1-2]	Miwo x w1118 [2-1]	Miwo x w1118 [2-2]	Miwo x w1118 with 25' HS [3-1]	Miwo x w1118 with 25' HS [3-2]	w1118 x 82B,Rps3[lacZ] [4-1]	w1118 x 82B,Rps3[lacZ] [4-2]				Exp 3	Hours/Conditions	w1118 x w1118 [1-1]	w1118 x w1118 [1-2]	Miwo x w1118 [2-1]	Miwo x w1118 [2-2]	Miwo x w1118 with 25' HS [3-1]	Miwo x w1118 with 25' HS [3-2]	w1118 x 82B,Rps3[lacZ] [4-1]	w1118 x 82B,Rps3[lacZ] [4-2]
		125	3	4	0	0	0	0	0	0					125	1	1	0	0	0	0	0	0					123	0	0	0	0	0	0	0	0
		143	39	39	3	4	0	5	0	0					127	9	3	0	0	0	0	0	0					125	1	1	0	0	0	0	0	0
		145	11	14	1	5	0	4	0	1					143	60	52	5	14	7	10	0	0					127	1	6	0	0	0	0	0	0
		147	20	17	2	2	0	2	0	1					145	39	28	9	11	2	11	0	0					130	9	13	1	0	0	1	0	0
		149	22	13	1	5	3	3	0	1					147	20	26	7	10	3	7	0	1					143	51	71	13	13	14	12	0	0
		151	20	16	3	4	1	9	1	1					149	13	21	13	9	4	12	1	0					145	25	22	7	4	10	8	0	0
		167	40	48	20	24	9	36	24	32					151	18	18	15	19	5	14	2	1					149	45	51	18	19	18	13	1	2
		169	21	2	6	0	2	0	15	7					154	22	34	17	15	12	18	2	10					151	26	35	18	24	16	22	0	0
		171	15	3	2	0	0	0	19	7					167	54	49	40	30	25	31	36	29					167	46	45	42	48	30	48	33	43
		173	17	8	4	0	1	1	19	8					169	9	11	23	11	11	7	16	11					169	16	11	12	12	14	22	9	13
		175	4	2	2	0	0	0	18	11					173	23	27	17	12	10	9	28	22					171	9	13	12	15	12	19	12	11
		178	7	2	1	1	0	2	17	15					175	12	13	6	4	8	8	13	11					173	13	7	6	12	12	9	10	12
		191	18	1	3	2	0	2	30	38					191	24	24	31	13	16	14	41	24					174	8	5	3	9	11	12	6	7
		193	5	0	0	0	0	0	6	5					193	5	8	5	1	2	2	3	2					191	25	14	16	16	21	19	27	23
		197	6	0	2	0	0	0	10	14					195	6	4	7	2	1	5	2	3					193	5	3	2	4	6	3	5	4
		199	2	0	0	0	0	1	4	2					197	2	6	4	1	3	0	4	2					197	7	4	5	7	4	5	10	7
		215	6	2	1	0	0	0	8	7					198	5	2	3	1	0	1	2	0
		217	6	0	0	0	0	0	3	1					215	3	4	5	0	1	1	3	3
		219	0	0	0	0	0	0	3	1					217	1	2	1	1	0	0	0	0
		221	2	0	0	0	0	0	1	3					221	3	4	2	1	0	1	2	2
		222	1	0	0	0	0	0	0	0
		239	0	0	0	0	0	0	0	2
		241	0	0	0	0	0	0	1	1
		245	0	0	0	0	0	0	1	2
	Cumulative (number)													Cumulative (number)													Cumulative (number)
	Replicate 1	Hours/Conditions	w1118 x w1118 [1-1]	w1118 x w1118 [1-2]	Miwo x w1118 [2-1]	Miwo x w1118 [2-2]	Miwo x w1118 with 25' HS [3-1]	Miwo x w1118 with 25' HS [3-2]	w1118 x 82B,Rps3[lacZ] [4-1]	w1118 x 82B,Rps3[lacZ] [4-2]				Replicate 2	Hours/Conditions	w1118 x w1118 [1-1]	w1118 x w1118 [1-2]	Miwo x w1118 [2-1]	Miwo x w1118 [2-2]	Miwo x w1118 with 25' HS [3-1]	Miwo x w1118 with 25' HS [3-2]	w1118 x 82B,Rps3[lacZ] [4-1]	w1118 x 82B,Rps3[lacZ] [4-2]				Exp 3	Hours/Conditions	w1118 x w1118 [1-1]	w1118 x w1118 [1-2]	Miwo x w1118 [2-1]	Miwo x w1118 [2-2]	Miwo x w1118 with 25' HS [3-1]	Miwo x w1118 with 25' HS [3-2]	w1118 x 82B,Rps3[lacZ] [4-1]	w1118 x 82B,Rps3[lacZ] [4-2]
		125	3	4	0	0	0	0	0	0					125	1	1	0	0	0	0	0	0					123	0	0	0	0	0	0	0	0
		143	42	43	3	4	0	5	0	0					127	10	4	0	0	0	0	0	0					125	1	1	0	0	0	0	0	0
		145	53	57	4	9	0	9	0	1					143	70	56	5	14	7	10	0	0					127	2	7	0	0	0	0	0	0
		147	73	74	6	11	0	11	0	2					145	109	84	14	25	9	21	0	0					130	11	20	1	0	0	1	0	0
		149	95	87	7	16	3	14	0	3					147	129	110	21	35	12	28	0	1					143	62	91	14	13	14	13	0	0
		151	115	103	10	20	4	23	1	4					149	142	131	34	44	16	40	1	1					145	87	113	21	17	24	21	0	0
		167	155	151	30	44	13	59	25	36					151	160	149	49	63	21	54	3	2					149	132	164	39	36	42	34	1	2
		169	176	153	36	44	15	59	40	43					154	182	183	66	78	33	72	5	12					151	158	199	57	60	58	56	1	2
		171	191	156	38	44	15	59	59	50					167	236	232	106	108	58	103	41	41					167	204	244	99	108	88	104	34	45
		173	208	164	42	44	16	60	78	58					169	245	243	129	119	69	110	57	52					169	220	255	111	120	102	126	43	58
		175	212	166	44	44	16	60	96	69					173	268	270	146	131	79	119	85	74					171	229	268	123	135	114	145	55	69
		178	219	168	45	45	16	62	113	84					175	280	283	152	135	87	127	98	85					173	242	275	129	147	126	154	65	81
		191	237	169	48	47	16	64	143	122					191	304	307	183	148	103	141	139	109					174	250	280	132	156	137	166	71	88
		193	242	169	48	47	16	64	149	127					193	309	315	188	149	105	143	142	111					191	275	294	148	172	158	185	98	111
		197	248	169	50	47	16	64	159	141					195	315	319	195	151	106	148	144	114					193	280	297	150	176	164	188	103	115
		199	250	169	50	47	16	65	163	143					197	317	325	199	152	109	148	148	116					197	287	301	155	183	168	193	113	122
		215	256	171	51	47	16	65	171	150					198	322	327	202	153	109	149	150	116
		217	262	171	51	47	16	65	174	151					215	325	331	207	153	110	150	153	119
		219	262	171	51	47	16	65	177	152					217	326	333	208	154	110	150	153	119
		221	264	171	51	47	16	65	178	155					221	329	337	210	155	110	151	155	121
		222	265	171	51	47	16	65	178	155
		239	265	171	51	47	16	65	178	157
		241	265	171	51	47	16	65	179	158
		245	265	171	51	47	16	65	180	160
	Cumulative (proportion)													Cumulative (proportion)													Cumulative (proportion)
	Replicate 1	Hours/Conditions	w1118 x w1118 [1-1]	w1118 x w1118 [1-2]	Miwo x w1118 [2-1]	Miwo x w1118 [2-2]	Miwo x w1118 with 25' HS [3-1]	Miwo x w1118 with 25' HS [3-2]	w1118 x 82B,Rps3[lacZ] [4-1]	w1118 x 82B,Rps3[lacZ] [4-2]				Replicate 2	Hours/Conditions	w1118 x w1118 [1-1]	w1118 x w1118 [1-2]	Miwo x w1118 [2-1]	Miwo x w1118 [2-2]	Miwo x w1118 with 25' HS [3-1]	Miwo x w1118 with 25' HS [3-2]	w1118 x 82B,Rps3[lacZ] [4-1]	w1118 x 82B,Rps3[lacZ] [4-2]				Exp 3	Hours/Conditions	w1118 x w1118 [1-1]	w1118 x w1118 [1-2]	Miwo x w1118 [2-1]	Miwo x w1118 [2-2]	Miwo x w1118 with 25' HS [3-1]	Miwo x w1118 with 25' HS [3-2]	w1118 x 82B,Rps3[lacZ] [4-1]	w1118 x 82B,Rps3[lacZ] [4-2]
		125	1.13208	2.33918	0	0	0	0	0	0					125	0.303951	0.296736	0	0	0	0	0	0					123	0	0	0	0	0	0	0	0
		143	15.8491	25.1462	5.88235	8.51064	0	7.69231	0	0					127	3.03951	1.18694	0	0	0	0	0	0					125	0.348432	0.332226	0	0	0	0	0	0
		145	20	33.3333	7.84314	19.1489	0	13.8462	0	0.625					143	21.2766	16.6172	2.38095	9.03226	6.36364	6.62252	0	0					127	0.696864	2.32558	0	0	0	0	0	0
		147	27.5472	43.2749	11.7647	23.4043	0	16.9231	0	1.25					145	33.1307	24.9258	6.66667	16.129	8.18182	13.9073	0	0					130	3.83275	6.64452	0.645161	0	0	0.518135	0	0
		149	35.8491	50.8772	13.7255	34.0426	18.75	21.5385	0	1.875					147	39.2097	32.6409	10	22.5806	10.9091	18.543	0	0.826446					143	21.6028	30.2326	9.03226	7.10383	8.33333	6.73575	0	0
		151	43.3962	60.2339	19.6078	42.5532	25	35.3846	0.555556	2.5					149	43.1611	38.8724	16.1905	28.3871	14.5455	26.4901	0.645161	0.826446					145	30.3136	37.5415	13.5484	9.28962	14.2857	10.8808	0	0
		167	58.4906	88.3041	58.8235	93.617	81.25	90.7692	13.8889	22.5					151	48.6322	44.2136	23.3333	40.6452	19.0909	35.7616	1.93548	1.65289					149	45.993	54.485	25.1613	19.6721	25	17.6166	0.884956	1.63934
		169	66.4151	89.4737	70.5882	93.617	93.75	90.7692	22.2222	26.875					154	55.3191	54.3027	31.4286	50.3226	30	47.6821	3.22581	9.91736					151	55.0523	66.113	36.7742	32.7869	34.5238	29.0155	0.884956	1.63934
		171	72.0755	91.2281	74.5098	93.617	93.75	90.7692	32.7778	31.25					167	71.7325	68.8427	50.4762	69.6774	52.7273	68.2119	26.4516	33.8843					167	71.0801	81.0631	63.871	59.0164	52.381	53.886	30.0885	36.8852
		173	78.4906	95.9064	82.3529	93.617	100	92.3077	43.3333	36.25					169	74.4681	72.1068	61.4286	76.7742	62.7273	72.8477	36.7742	42.9752					169	76.6551	84.7176	71.6129	65.5738	60.7143	65.285	38.0531	47.541
		175	80	97.076	86.2745	93.617	100	92.3077	53.3333	43.125					173	81.459	80.1187	69.5238	84.5161	71.8182	78.8079	54.8387	61.157					171	79.7909	89.0365	79.3548	73.7705	67.8571	75.1295	48.6726	56.5574
		178	82.6415	98.2456	88.2353	95.7447	100	95.3846	62.7778	52.5					175	85.1064	83.9763	72.381	87.0968	79.0909	84.106	63.2258	70.2479					173	84.3206	91.3621	83.2258	80.3279	75	79.7927	57.5221	66.3934
		191	89.434	98.8304	94.1176	100	100	98.4615	79.4444	76.25					191	92.4012	91.0979	87.1429	95.4839	93.6364	93.3775	89.6774	90.0826					174	87.108	93.0233	85.1613	85.2459	81.5476	86.0104	62.8319	72.1311
		193	91.3208	98.8304	94.1176	100	100	98.4615	82.7778	79.375					193	93.921	93.4718	89.5238	96.129	95.4545	94.702	91.6129	91.7355					191	95.8188	97.6744	95.4839	93.9891	94.0476	95.8549	86.7257	90.9836
		197	93.5849	98.8304	98.0392	100	100	98.4615	88.3333	88.125					195	95.7447	94.6588	92.8571	97.4194	96.3636	98.0132	92.9032	94.2149					193	97.561	98.6711	96.7742	96.1749	97.619	97.4093	91.1504	94.2623
		199	94.3396	98.8304	98.0392	100	100	100	90.5556	89.375					197	96.3526	96.4392	94.7619	98.0645	99.0909	98.0132	95.4839	95.8678					197	100	100	100	100	100	100	100	100
		215	96.6038	100	100	100	100	100	95	93.75					198	97.8723	97.0326	96.1905	98.7097	99.0909	98.6755	96.7742	95.8678
		217	98.8679	100	100	100	100	100	96.6667	94.375					215	98.7842	98.2196	98.5714	98.7097	100	99.3377	98.7097	98.3471
		219	98.8679	100	100	100	100	100	98.3333	95					217	99.0881	98.8131	99.0476	99.3548	100	99.3377	98.7097	98.3471
		221	99.6226	100	100	100	100	100	98.8889	96.875					221	100	100	100	100	100	100	100	100
		222	100	100	100	100	100	100	98.8889	96.875
		239	100	100	100	100	100	100	98.8889	98.125
		241	100	100	100	100	100	100	99.4444	98.75
		245	100	100	100	100	100	100	100	100

## Sheet: Figure 4b
Figure 4b
		% patch coverage of pouch
		Females, MiWO Mat.	Males, MiWO Mat.	Females, WT Mat. (1)	Females, WT Mat. (2)
	Replicate 1	30.1484	5.62942	35.5028	30.1657
		18.1726	16.7102	31.1348	75.0683
		43.5528	9.78181	13.599	46.8304
		23.2434	9.06829	23.1421	14.7647
		31.2677	24.5104	25.5826	46.5986
		46.9277	20.218	25.2085	24.1693
		27.6029		17.9453	20.7695
		21.8728		15.6775	20.2448
		42.1262		48.4099	31.8811
		15.3989		37.3655	37.9925
		36.9497		53.5896	29.0669
		47.2548		38.022	19.3036
		46.7807		51.339
		46.6935		50.3024
		46.9813		29.6523
		71.6022		33.6441
	Replicate 2	43.978	23.7397	30.5427
		21.0193	12.3117	49.9431
		39.697	16.8214	54.0236
		20.0935	33.8021	46.3907
		21.5903	35.8449	49.2638
		35.5971	19.276	39.9365
		43.8948	17.4206	45.0434
		27.16	7.21791	66.876
		31.4618	36.4272
		37.6057	18.2737
		31.3352
		44.8895
		39.5961
		46.8706
		Females	Males
	Replicate 3	46.0434	42.6207
		23.7292	33.8983
		58.4935	24.7048
		62.2442	37.0793
		45.9774	24.2229
		47.4504	53.306
		22.7974	16.8025
		44.7339	33.9958
		44.185	56.9639
		36.585	28.4197
		29.9854	33.6717
		51.127	29.1313
		38.8298	17.9534
		50.9011	30.565
		41.7312	39.0939
		59.8719
		54.585
		50.5707

## Sheet: Figure 4c
Figure 4c
		%DCP1+ Border cells
		Females, MiWO Mat.	Males, MiWO Mat.	Females, WT Mat. (1)	Females, WT Mat. (2)
	Replicate 1	1.51134	6.09756	2.44444	0.335008
		2.36604	0.298507	1.37966	0.486914
		4.36531	1.39721	2.86426	1.22208
		2.50597	2.39234	1.90996	28.3721
		0.972105	0.393922	3.74507	11.9914
		2.07784	1.45688	4.63576	6.21827
		1.93673		2.66667	1.75824
		0.935925		0.849858	6.68648
		1.36719		1.73363	1.88492
		1.92744		0.574413	0.997899
		1.6158		2.41621	3.33333
		1.19778		2.87066	3.37512
		3.60206		2.66633
		1.0682		2.08333
		1.54185		4.88861
		0.966429		1.13924
	Replicate 2	1.16366	1.82927	1.0479
		2.49633	5.65693	3.1151
		1.10603	3.71009	1.21693
		1.52284	1.61054	1.01949
		1.70524	1.92218	2.02229
		3.27447	2.78054	4.05598
		2.46781	2.06463	1.65563
		2.39782	14.3519	2.00803
		3.18857	0.869565
		0	1.84971
		1.10772
		0.319149
		0.554715
		1.11776
		Females	Males
	Replicate 3	1.08987	1.01072
		1.13913	0.631036
		1.44352	1.50142
		0.772053	1.33367
		0.795679	0.404808
		1.86702	0.742215
		0.977863	0.602911
		1.65596	0.988376
		1.34173	0.554431
		1.54697	0.319661
		0.807636	1.18299
		0.776141	0.533038
		0.500841	2.79741
		2.73142	1.14194
		0.894136	1.47978
		0.712162
		2.27416
		0.438918

## Sheet: Figure 4e
Figure 4e
		% patch coverage of pouch
		Females	Males
	Replicate 1	50.3309	46.8144
		42.2789	44.2074
		63.2361	40.6717
		32.0841	42.1794
		43.492	53.6077
		64.4863	43.3992
		49.3343	53.2029
		70.2908	38.7042
		39.4269	54.2837
		44.672	42.5066
		44.1439
		53.293
		45.6707
	Replicate 2	39.5635	31.9587
		8.62197	20.4398
		8.42873	17.308
		35.4053	23.3178
		18.9884	9.69587
		31.3815	18.3151
		13.0807	22.7114
		37.5466	14.043
		19.3432	32.9859
		1.29231	15.6658
		9.32851	11.8599
		7.42795	39.0783
		16.9548	35.9699
		21.7096	45.6893
		0	10.65
		20.7408	22.6451
		18.9934	0
		1.01758	1.01215
		27.062	19.4917

## Sheet: Figure 4g
Figure 4g
		% patch coverage of pouch
		Females	Males
	Replicate 1	28.1555	29.2828
		29.8754	15.5346
		21.8873	2.19187
		55.7393	34.8258
		18.4054	15.5403
		16.6007	19.6726
		22.195	3.08292
		19.6315	5.54321
		32.7306	28.7561
		32.9648	13.8721
		31.7633	29.3784
		43.6273	12.5548
		20.122	5.93515
		40.8236	8.62889
		22.9971	40.7649
			23.244
	Replicate 2	41.37	27.2726
		56.0475	35.3904
		39.0109	39.9637
		30.632	8.10415
		21.8275	14.0093
		36.13	10.7213
		44.7495	34.2419
		16.7436	17.542
		32.4069	19.7573
		17.6908	36.8425
		27.2982	14.8628
		32.1824	36.3244
		29.1349	18.5086
		53.8684	24.356
		38.3061	4.61058
		45.6957
	Replicate 3	47.092	22.9857
		30.5943	34.2868
		62.5019	8.36696
		33.3329	43.6805
		31.5243	43.5251
		30.8974	21.4485
		24.3101	71.682
		45.8958	27.6525
		61.8115	22.6508
		33.1264	18.303
		24.425	23.0843
		48.8199	35.2246
		42.837	25.4176
		60.2692	14.2529
		42.9807	0.736559
		74.9904	15.7277
		39.16	35.525
		23.0779	30.9762
		46.1492
	Replicate 4	51.3858	66.7016
		32.8946	32.2895
		33.49	37.1132
		50.1168	17.1933
		30.5443	52.251
		50.0253	13.2437
		14.9624	3.91023
		36.8864	31.6511
		57.7269	23.6715
		48.9358	2.15681
		47.0461	11.5313
		26.5499	17.5065
		31.7325	9.58495
		39.2606	53.0931
		9.30039	3.58749
		29.9995	71.7736
		25.5397	18.7849
		43.4247	15.32
		18.841	12.4849
		4.78152	12.7583
		30.6651
		43.218
		43.2034

[truncated: 14 more sheets: Figure 4i, Supplementary Figure 4b, Supplementary Figure 4d, Supplementary Figure 4f, Figure 5c, Supplementary Figure 5a, Supplementary Figure 5b, Figure 6g , Figure 6h, Supplementary Figure 6a, Supplementary Figure 6b, Supplementary Table 2, Supplementary Table 3, Figure 7c]
